# Supplementary material for: Regional patterns of genetic variants in expanded carrier screening: a next-generation sequencing pilot study in Fujian Province, China
Source: Front Genet. 2025 May 12;16:1527228. doi: 10.3389/fgene.2025.1527228 (PMC12104066; doi:10.3389/fgene.2025.1527228)
Supplement: Supplementary file 1 [file Table1.xlsx]

## Sheet: Table S1
Table S1 List of genes and diseases in the ECS panel
Gene	Inheritance pattern	Disease	ACMG severity （PMID：32474937）	Disease severity	Analytical Detection Rate	ACOG/ACMG (6 genes†)	Focus (30 genes†)	Overall population carriage rate	Carrying rate after sequencing	The risk of having an affected child	systerm
BCS1L	AR	GRACILE syndrome; Leigh Syndrome; Mitochondrial complex III deficiency; Björnstad syndrome	TRUE	TRUE	0.98	-	-	<1/500	<1/24,951	<1/10000000	metabolic/endocrine, other
BCHE	AR	Butyrylcholinesterase deficiency	-	-	0.99	-	-	0.0357143	1/2701	<1/10000000	metabolic/endocrine
PRPS1	XL	Arts syndrome; Rosenberg-Chutorian syndrome; Phosphoribosylpyrophosphate synthetase superactivity; Non-syndromic hearing loss, PRPS1-related	-	TRUE	0.98	-	-	<1/500	<1/24,951	<1/10000000	nervous
CYP11B2	AR	Familial hyperaldosteronism type I;Hypoaldosteronism, congenital, due to CMO I deficiency;Hypoaldosteronism, congenital, due to CMO II deficiency	-	TRUE	0.98	-	-	<1/500	<1/24,951	<1/10000000	metabolic/endocrine
ERCC6	AR	Cockayne syndrome type B; De Sanctis-Cacchione syndrome; Cerebro oculo facio skeletal Syndrome 1	TRUE	TRUE	0.99	-	-	1/500	1/49,901	1/10000000	multi-system
LAMA3	AR	Junctional epidermolysis bullosa, LAMA3-related; Laryngo-onycho-cutaneous syndrome; Epidermolysis Bullosa, Junctional, Herlitz Type	TRUE	TRUE	0.98	-	-	1/781	1/39,001	1/10000000	dermatological
MKS1	AR	Joubert syndrome 28; Meckel syndrome 1; Bardet-Biedl syndrome 13	TRUE	TRUE	0.98	-	-	1/260	1/12,951	1/10000000	nervous, multi-system
NPHP1	AR	Joubert syndrome 4; Senior-Løken syndrome 1; Nephronophthisis	-	TRUE	0.98	-	-	1/480	1/23,951	1/10000000	nervous, renal
PSAP	AR	Metachromatic leukodystrophy due to saposin-b deficiency;Combined SAP deficiency ; Krabbe Disease, Atypical, Due to Saposin a Deficiency	-	TRUE	0.98	-	-	<1/500	<1/24,951	<1/10000000	metabolic/endocrine
RMRP	AR	Anauxetic dysplasia; Cartilage-hair hypoplasia; Metaphyseal dysplasia without hypotrichosis	TRUE	TRUE	0.99	-	-	<1/500	<1/49,901	<1/10000000	nervous
RPGRIP1L	AR	Meckel syndrome 5; Joubert syndrome 7; COACH syndrome	-	TRUE	0.98	-	-	1/259	1/12,901	1/10000000	nervous
WAS	XL	Wiskott-Aldrich syndrome; Thrombocytopenia, X-linked; Severe Congenital Neutropenia, WAS-related	-	TRUE	0.99	-	-	<1/500	<1/49,901	<1/10000000	hematological
ADA	AR	Adenosine deaminase deficiency; Severe Combined Immunodeficiency	TRUE	TRUE	0.93	-	-	1/224	1/3,187	1/2,855,552	metabolic/endocrine
CDH23	AR	Usher syndrome, type 1D;Deafness, autosomal recessive 12	-	TRUE	0.9	-	-	1/285	1/2,841	1/3,238,740	auditory
CEP290	AR	Joubert syndrome 5; Leber congenital amaurosis 10	-	TRUE	0.98	-	-	1/190	1/9,451	1/7,182,760	multi-system
CRB1	AR	Leber congenital amaurosis 8; Retinitis pigmentosa 12	-	TRUE	0.98	-	-	1/104	1/5,151	1/2,142,816	ophthalmologic
CYP1B1	AR	Primary congenital glaucoma；Anterior Segment Dysgenesis 6	-	TRUE	0.99	-	-	1/50	1/4,901	1/980,200	ophthalmologic
DMD	XL	Duchenne muscular dystrophy；Becker muscular dystrophy	TRUE	TRUE	0.93	-	✔	<1/500	<1/7,130	<1/10000000	musculoskeletal
DYSF	AR	Limb-girdle muscular dystrophy type 2B;Miyoshi muscular dystrophy 1	TRUE	TRUE	0.95	-	-	<1/500	<1/9,981	<1/10000000	musculoskeletal
EIF2B5	AR	Leukoencephalopathy with vanishing white matter; ovarioleukodystrophy	-	TRUE	0.98	-	-	<1/500	<1/24,951	<1/10000000	nervous
EVC	AR	Ellis-van Creveld syndrome, EVC-related; Weyers acrofacial dysostosis, EVC-related	TRUE	TRUE	0.98	-	-	1/142	1/7,051	1/4,004,968	musculoskeletal
EVC2	AR	Ellis-van Creveld syndrome, EVC2-related; Weyers acrodental dysostosis, EVC2-related	TRUE	TRUE	0.98	-	-	1/240	1/11,951	1/10000000	musculoskeletal
GLB1	AR	Mucopolysaccharidosis type IVB (Morquio syndrome B); GM1-gangliosidosis	TRUE	TRUE	0.99	-	-	1/134	1/13,301	1/7,129,336	metabolic/endocrine
GLE1	AR	Lethal congenital contracture syndrome 1; Congenital Arthrogryposis with Anterior Horn Cell Disease	-	TRUE	0.98	-	-	<1/500	<1/24,951	<1/10000000	musculoskeletal
HADHA	AR	Long-chain 3-hydroxyacyl-CoA dehydrogenase (LCHAD) deficiency; Trifunctional protein deficiency	TRUE	TRUE	0.98	-	-	<1/500	<1/24,951	<1/10000000	metabolic/endocrine
HBB	AR	Sickle cell disease; Beta thalassemia	TRUE	TRUE	0.95	✔	✔	1/158	1/3,141	1/1,985,112	hematological
HSD17B4	AR	D-bifunctional protein deficiency;Perrault Syndrome 1	TRUE	TRUE	0.98	-	-	1/158	1/7,851	1/4,961,832	metabolic/endocrine
KCNJ11	AR	Congenital hyperinsulinism; Permanent neonatal diabetes mellitus	TRUE	TRUE	0.99	-	-	1/423	1/42,201	1/10000000	metabolic/endocrine
MFSD8	AR	Neuronal ceroid lipofuscinosis, MFSD8-related;Macular Dystrophy with Central Cone Involvement	-	TRUE	0.95	-	-	<1/500	<1/9,981	<1/10000000	nervous
MPV17	AR	Hepatocerebral mitochondrial DNA depletion syndrome, MPV17-related;Charcot-Marie-Tooth Disease, Axonal, Type 2ee	-	TRUE	0.96	-	-	<1/500	<1/12,476	<1/10000000	other
OCRL	XL	Dent disease 2; Lowe syndrome	-	TRUE	0.95	-	-	<1/500	<1/9,981	<1/10000000	renal
PCDH15	AR	Non-syndromic hearing loss, PCDH15-related; Usher syndrome, type 1F	TRUE	TRUE	0.98	-	-	1/395	1/19,701	1/10000000	auditory
PEX7	AR	Rhizomelic chondrodysplasia punctata, type 1; Zellweger syndrome, PEX7-related	TRUE	TRUE	0.99	-	✔	1/158	1/15,701	1/9,923,032	musculoskeletal
RAPSN	AR	Congenital myasthenic syndrome, RAPSN-related; Fetal akinesia deformation sequence	-	TRUE	0.99	-	-	<1/500	<1/49,901	<1/10000000	musculoskeletal
RPE65	AR	Leber congenital amaurosis 2; Retinitis pigmentosa 20	-	TRUE	0.98	-	-	1/228	1/11,351	1/10000000	nervous,ophthalmologic
SLC26A2	AR	Achondrogenesis, type IB; Epiphyseal dysplasia, multiple, 4	TRUE	TRUE	0.9	-	-	1/158	1/1,571	1/992,872	musculoskeletal
TMEM216	AR	Joubert syndrome 2; Meckel syndrome 2	TRUE	TRUE	0.98	-	-	1/141	1/7,001	1/3,948,564	nervous
TPP1	AR	Ceroid Lipofuscinosis, Neuronal, 2; Spinocerebellar Ataxia, Autosomal Recessive 7	TRUE	TRUE	0.97	-	-	1/252	1/8,368	1/8,434,944	nervous
TRIM32	AR	Limb-girdle muscular dystrophy, type 2H; Bardet-Biedl syndrome 11	-	TRUE	0.98	-	-	<1/500	<1/24,951	<1/10000000	musculoskeletal, multi-system
USH1C	AR	Non-syndromic hearing loss, USH1C-related; Usher syndrome, type IC	TRUE	TRUE	0.9	-	-	1/353	1/3,521	1/4,971,652	auditory
WNT10A	AR	Schopf-Schulz-Passarge syndrome; Odontoonychodermal dysplasia	-	MILD	0.99	-	-	<1/500	<1/49,901	<1/10000000	dermatological
ABCB11	AR	Progressive Familial Intrahepatic Cholestasis	-	TRUE	0.98	-	-	1/112	1/5,551	1/2,486,848	liver
ABCC8	AR	Familial hyperinsulinism, ABCC8-related	TRUE	TRUE	0.98	-	-	1/112	1/5,551	1/2,486,848	metabolic/endocrine
ABCD1	XL	Adrenoleukodystrophy, X-linked	TRUE	TRUE	0.99	-	-	<1/500	<1/49,901	<1/10000000	metabolic/endocrine
ACAD9	AR	Acyl-CoA dehydrogenase-9 (ACAD9) Deficiency	-	TRUE	0.98	-	-	<1/500	<1/24,951	<1/10000000	metabolic/endocrine
ACADM	AR	Medium-chain acyl-CoA dehydrogenase (MCAD) deficiency	TRUE	TRUE	0.98	-	✔	1/69	1/3,401	1/938,676	metabolic/endocrine
ACADS	AR	Short-chain acyl-coA dehydrogenase (SCAD) Deficiency	FALSE	MILD	0.99	-	-	1/85	1/8,401	1/2,856,340	metabolic/endocrine
ACADVL	AR	Very long-chain acyl-CoA dehydrogenase (VLCAD) deficiency	TRUE	TRUE	0.93	-	-	1/118	1/1,672	1/789,184	metabolic/endocrine
ACAT1	AR	3-ketothiolase deficiency	-	TRUE	0.98	-	-	<1/500	<1/24,951	<1/10000000	metabolic/endocrine
ACOX1	AR	Peroxisomal acyl-CoA oxidase deficiency	-	TRUE	0.98	-	-	<1/500	<1/24,951	<1/10000000	metabolic/endocrine
ACSF3	AR	Combined malonic and methylmalonic aciduria	-	MILD	0.98	-	-	<1/500	<1/24,951	<1/10000000	metabolic/endocrine
ADAMTS2	AR	Ehlers-Danlos syndrome, Dermatosparaxis type VIIC	-	TRUE	0.98	-	-	<1/500	<1/24,951	<1/10000000	musculoskeletal, dermatological
ADGRG1	AR	Bilateral frontoparietal polymicrogyria	-	TRUE	0.98	-	-	<1/500	<1/24,951	<1/10000000	nervous
AGA	AR	Aspartylglucosaminuria	TRUE	TRUE	0.98	-	-	<1/500	<1/24,951	<1/10000000	metabolic/endocrine
AGL	AR	Glycogen storage disease type III	FALSE	MILD	0.95	-	-	1/158	1/3,141	1/1,985,112	metabolic/endocrine
AGPS	AR	Rhizomelic chondrodysplasia punctata, type 3	-	TRUE	0.98	-	-	<1/500	<1/24,951	<1/10000000	musculoskeletal
AGXT	AR	Primary hyperoxaluria type 1	FALSE	MILD	0.99	-	-	1/120	1/11,901	1/5,712,480	renal
AIRE	AR	Autoimmune polyendocrinopathy syndrome type I	TRUE	TRUE	0.98	-	-	1/150	1/7,451	1/4,470,600	immune
ALDH3A2	AR	Sjögren-Larsson syndrome	TRUE	TRUE	0.98	-	-	1/250	1/12,451	1/10000000	nervous
ALG6	AR	Congenital disorder of glycosylation type Ic	TRUE	TRUE	0.98	-	-	<1/500	<1/24,951	<1/10000000	metabolic/endocrine
ALMS1	AR	Alstrom syndrome	TRUE	TRUE	0.98	-	-	1/500	1/24,951	1/10000000	multi-system
ALPL	AR	Hypophosphatasia	TRUE	TRUE	0.95	-	-	1/158	1/3,141	1/1,985,112	metabolic/endocrine
AMT	AR	Glycine encephalopathy, AMT-related	TRUE	TRUE	0.98	-	-	1/373	1/18,601	1/10000000	nervous
AQP2	AR	Nephrogenic diabetes insipidus	-	TRUE	0.95	-	-	<1/500	<1/9,981	<1/10000000	metabolic/endocrine
ARG1	AR	Arginase deficiency	TRUE	TRUE	0.98	-	-	1/296	1/14,751	1/10000000	metabolic/endocrine
ARSA	AR	Metachromatic leukodystrophy	TRUE	TRUE	0.95	-	-	1/100	1/1,981	1/792,400	nervous
ARSB	AR	Mucopolysaccharidosis type VI (Maroteaux-Lamy syndrome)	-	TRUE	0.98	-	-	1/250	1/12,451	1/10000000	musculoskeletal
ARSE	XL	Chondrodysplasia punctata type 1, X-linked	-	TRUE	0.98	-	-	<1/500	<1/24,951	<1/10000000	musculoskeletal
ASL	AR	Argininosuccinate lyase deficiency	TRUE	TRUE	0.9	-	-	1/132	1/1,311	1/692,208	metabolic/endocrine
ASNS	AR	Asparagine synthetase deficiency	-	TRUE	0.98	-	-	<1/500	<1/24,951	<1/10000000	metabolic/endocrine
ASPA	AR	Canavan disease	TRUE	TRUE	0.97	-	✔	1/300	1/9,968	1/10000000	nervous
ASS1	AR	Citrullinemia	TRUE	TRUE	0.96	-	✔	1/119	1/2,951	1/1,404,676	metabolic/endocrine
ATM	AR	Ataxia-telangiectasia	TRUE	TRUE	0.92	-	-	1/100	1/1,239	1/495,600	nervous, immune
ATP6V1B1	AR	Renal tubular acidosis with deafness	-	TRUE	0.98	-	-	<1/500	<1/24,951	<1/10000000	renal
ATP7A	XL	Menkes disease; Spinal Muscular Atrophy, Distal, X-Linked 3	TRUE	TRUE	0.99	-	-	<1/500	<1/49,901	<1/10000000	metabolic/endocrine
ATP7B	AR	Wilson disease	TRUE	TRUE	0.98	-	-	1/87	1/4,301	1/1,496,748	metabolic/endocrine, nervous
ATP8B1	AR	Cholestasis, Progressive familial intrahepatic 1	-	TRUE	0.99	-	-	0.00446429	1/22,301	1/10000000	metabolic/endocrine
ATRX	XL	Alpha thalassemia X-linked intellectual disability syndrome	-	TRUE	0.99	-	-	<1/500	<1/49,901	<1/10000000	hematological
BBS1	AR	Bardet-Biedl syndrome type 1	TRUE	TRUE	0.99	-	-	1/367	1/36,601	1/10000000	multi-system
BBS10	AR	Bardet-Biedl syndrome type 10	TRUE	TRUE	0.99	-	-	1/395	1/39,401	1/10000000	multi-system
BBS12	AR	Bardet-Biedl syndrome type 12	TRUE	TRUE	0.99	-	-	1/791	1/79,001	1/10000000	multi-system
BBS2	AR	Bardet-Biedl syndrome 2	TRUE	TRUE	0.99	-	-	1/621	1/62,001	1/10000000	multi-system
BCKDHA	AR	Maple syrup urine disease type Ia	TRUE	TRUE	0.98	-	-	1/321	1/16,001	1/10000000	metabolic/endocrine, nervous
BCKDHB	AR	Maple syrup urine disease type Ib	TRUE	TRUE	0.98	-	-	1/364	1/18,151	1/10000000	metabolic/endocrine, nervous
BLM	AR	Bloom syndrome	TRUE	TRUE	0.87	-	✔	1/800	1/6,147	1/10000000	immune
BSND	AR	Bartter syndrome	-	TRUE	0.98	-	-	1/500	1/24,951	1/10000000	metabolic/endocrine
BTD	AR	Biotinidase deficiency	TRUE	TRUE	0.99	-	-	1/124	1/12,301	1/6,101,296	metabolic/endocrine
CAPN3	AR	Limb-girdle muscular dystrophy type 2A	TRUE	TRUE	0.98	-	-	<1/500	<1/24,951	<1/10000000	musculoskeletal
CBS	AR	Homocystinuria due to cystathionine beta-synthase deficiency	TRUE	TRUE	0.99	-	-	1/224	1/22,301	1/10000000	metabolic/endocrine
CCDC103	AR	Primary ciliary dyskinesia, type 17	-	TRUE	0.98	-	-	1/316	1/15,751	1/10000000	respiratory
CCDC151	AR	Primary ciliary dyskinesia, type 30	-	TRUE	0.98	-	-	1/365	1/18,201	1/10000000	respiratory
CCDC39	AR	Primary ciliary dyskinesia, type 14	-	TRUE	0.98	-	-	1/211	1/10,501	1/8,862,844	respiratory
CD40LG	XL	Hyper IgM syndrome, X-linked	-	TRUE	0.98	-	-	<1/500	<1/24,951	<1/10000000	immune
CERKL	AR	Retinitis pigmentosa 26	-	TRUE	0.98	-	-	1/148	1/7,351	1/4,351,792	ophthalmologic
CFTR	AR	cystic fibrosis	TRUE	TRUE	0.99	✔	✔	1/32	1/3101	1/396,928	metabolic/endocrine
CHM	XLD	Choroideremia	-	TRUE	0.95	-	-	1/25,000	1/499,981	1/1,999,964	ophthalmologic
CHRNE	AR	Congenital myasthenic syndrome, CHRNE-related	-	TRUE	0.99	-	-	1/408	1/40,701	1/10000000	musculoskeletal
CHRNG	AR	Multiple pterygium syndrome	-	TRUE	0.98	-	-	<1/500	<1/24,951	<1/10000000	musculoskeletal
CIITA	AR	Bare lymphocyte syndrome, type II	-	TRUE	0.98	-	-	<1/500	<1/24,951	<1/10000000	immune
CLN3	AR	Neuronal ceroid lipofuscinosis, CLN3-related	TRUE	TRUE	0.98	-	✔	1/230	1/11,451	1/10000000	nervous
CLN5	AR	Neuronal ceroid lipofuscinosis, CLN5-related	TRUE	TRUE	0.95	-	-	<1/500	<1/9,981	<1/10000000	nervous
CLN6	AR	Neuronal ceroid lipofuscinosis, CLN6-related	TRUE	TRUE	0.92	-	-	<1/500	<1/6,239	<1/10000000	nervous
CLN8	AR	Neuronal ceroid lipofuscinosis, CLN8-related	TRUE	TRUE	0.95	-	-	<1/500	<1/9,981	<1/10000000	nervous
CLRN1	AR	Usher syndrome, type 3A	TRUE	TRUE	0.98	-	-	1/500	1/24,951	1/10000000	auditory
CNGB3	AR	Achromatopsia	-	MILD	0.99	-	-	1/87	1/8,601	1/2,993,148	ophthalmologic
COL27A1	AR	Steel syndrome	-	TRUE	0.98	-	-	<1/500	<1/24,951	<1/10000000	musculoskeletal
COL4A3	AR	Alport syndrome, COL4A3-related	TRUE	TRUE	0.98	-	-	1/267	1/13,301	1/10000000	renal, auditory
COL4A4	AR	Alport syndrome, COL4A4-related	TRUE	TRUE	0.98	-	-	1/267	1/13,301	1/10000000	renal, auditory
COL4A5	XLD	Alport syndrome, COL4A5-related	TRUE	TRUE	0.98	-	-	1/139	1/6,901	1/27,604	renal
COL7A1	AR	Dystrophic epidermolysis bullosa	-	TRUE	0.97	-	-	1/196	1/6,501	1/5,096,784	dermatological
CPS1	AR	Carbamoylphosphate synthetase I deficiency	TRUE	TRUE	0.98	-	-	1/570	1/28,451	1/10000000	metabolic/endocrine
CPT1A	AR	Carnitine palmitoyltransferase IA deficiency	TRUE	TRUE	0.9	-	-	1/354	1/3,531	1/4,999,896	metabolic/endocrine
CPT2	AR	Carnitine palmitoyltransferase II deficiency	TRUE	TRUE	0.95	-	-	<1/500	<1/9,981	<1/10000000	metabolic/endocrine
CTNS	AR	Cystinosis	TRUE	TRUE	0.99	-	-	1/158	1/15,701	1/9,923,032	metabolic/endocrine
CTSK	AR	Pycnodysostosis	TRUE	TRUE	0.98	-	-	<1/500	<1/24,951	<1/10000000	musculoskeletal
CYBA	AR	Chronic granulomatous disease	-	TRUE	0.99	-	-	1/224	1/22,301	1/10000000	metabolic/endocrine
CYBB	XL	Chronic granulomatous disease, X-linked	-	TRUE	0.99	-	-	<1/500	<1/49,901	<1/10000000	metabolic/endocrine
CYP11B1	AR	Congenital adrenal hyperplasia due to 11-beta-hydroxylase deficiency	TRUE	TRUE	0.98	-	-	1/158	1/7,851	1/4,961,832	metabolic/endocrine
CYP17A1	AR	Congenital adrenal hyperplasia due to 17-alpha-hydroxylase deficiency	-	TRUE	0.98	-	-	1/500	1/24,951	1/10000000	metabolic/endocrine
CYP19A1	AR	Aromatase deficiency	-	TRUE	0.98	-	-	<1/500	<1/24,951	<1/10000000	metabolic/endocrine
CYP21A2	AR	Congenital adrenal hyperplasia due to 21-hydroxylase deficiency	FALSE	MILD	0.99	-	-	1/61	1/6,001	1/1,464,244	metabolic/endocrine
CYP27A1	AR	Cerebrotendinous xanthomatosis	TRUE	TRUE	0.98	-	-	1/500	1/24,951	1/10000000	nervous
DBT	AR	Maple syrup urine disease, type II	TRUE	TRUE	0.98	-	-	1/481	1/24,001	1/10000000	metabolic/endocrine
DCLRE1C	AR	Severe combined immunodeficiency with sensitivity to ionizing radiation	-	TRUE	0.98	-	-	<1/500	<1/24,951	<1/10000000	immune
DCX	XL	Lissencephaly, X-linked	-	TRUE	0.98	-	-	<1/500	<1/24,951	<1/10000000	nervous
DHCR7	AR	Smith-Lemli-Opitz syndrome	TRUE	TRUE	0.96	-	✔	0.0333333	1/726	1/87,120	metabolic/endocrine
DHDDS	AR	Retinitis pigmentosa 59	-	TRUE	0.98	-	-	1/296	1/14,751	1/10000000	ophthalmologic
DLD	AR	Dihydrolipoamide dehydrogenase deficiency	TRUE	TRUE	0.98	-	-	1/500	1/24,951	1/10000000	metabolic/endocrine
DNAH5	AR	Primary ciliary dyskinesia, DNAH5-related	-	TRUE	0.98	-	-	1/142	1/7,051	1/4,004,968	respiratory
DNAI1	AR	Primary ciliary dyskinesia, DNAI1-related	-	TRUE	0.98	-	-	1/230	1/11,451	1/10000000	respiratory
DNAI2	AR	Primary ciliary dyskinesia, DNAI2-related	-	TRUE	0.98	-	-	1/447	1/22,301	1/10000000	respiratory
DNAL1	AR	Primary ciliary dyskinesia, DNAL1-related	-	TRUE	0.98	-	-	<1/500	<1/24,951	<1/10000000	respiratory
DPYD	AR	Dihydropyrimidine dehydrogenase deficiency	-	TRUE	0.98	-	-	<1/500	<1/24,951	<1/10000000	metabolic/endocrine
EDA	XL	Hypohidrotic ectodermal dysplasia	-	TRUE	0.99	-	-	<1/500	<1/49,901	<1/10000000	other
EIF2AK3	AR	Wolcott-Rallison syndrome	-	TRUE	0.98	-	-	<1/500	<1/24,951	<1/10000000	metabolic/endocrine
EMD	XL	Emery-Dreifuss muscular dystrophy	-	TRUE	0.99	-	-	<1/500	<1/49,901	<1/10000000	musculoskeletal
ERCC8	AR	Cockayne syndrome type A	TRUE	TRUE	0.98	-	-	1/822	1/41,051	1/10000000	nervous
ESCO2	AR	Roberts syndrome	-	TRUE	0.99	-	-	<1/500	<1/49,901	<1/10000000	musculoskeletal
ETFA	AR	Glutaric aciduria IIA	-	TRUE	0.98	-	-	1/500	1/24,951	1/10000000	metabolic/endocrine
ETFB	AR	Glutaric aciduria IIB	-	TRUE	0.98	-	-	1/500	1/24,951	1/10000000	metabolic/endocrine
ETFDH	AR	Glutaric aciduria IIC	-	TRUE	0.98	-	-	1/250	1/12,451	1/10000000	metabolic/endocrine
ETHE1	AR	Ethylmalonic encephalopathy	-	TRUE	0.98	-	-	<1/500	<1/24,951	<1/10000000	nervous
EXOSC3	AR	Pontocerebellar hypoplasia type 1B	-	TRUE	0.98	-	-	<1/500	<1/24,951	<1/10000000	nervous
EYS	AR	Retinitis pigmentosa 25	-	MILD	0.98	-	-	1/66	1/3,251	1/858,264	ophthalmologic
F11	AR	Factor XI deficiency	-	MILD	0.98	-	-	1/500	1/24,951	1/10000000	metabolic/endocrine
F2	AR	Prothrombin-related conditions	-	MILD	0.99	-	-	1/33	1/3,201	1/422,532	metabolic/endocrine
F5	AR	Factor V deficiency	-	MILD	0.99	-	-	1/36	1/3,501	1/504,144	metabolic/endocrine
F8	XL	Hemophilia A	-	TRUE	0.48	-	-	<1/500	<1/49,901	<1/10000000	hematological
F9	XL	Hemophilia B	-	TRUE	0.99	-	-	<1/500	<1/49,901	<1/10000000	hematological
FAH	AR	Tyrosinemia, type 1	TRUE	TRUE	0.95	-	✔	1/99	1/1,961	1/776,556	metabolic/endocrine
FAM161A	AR	Retinitis pigmentosa 28	-	MILD	0.98	-	-	1/296	1/14,751	1/10000000	ophthalmologic
FANCA	AR	Fanconi anemia group A	TRUE	TRUE	0.98	-	-	1/239	1/11,901	1/10000000	hematological
FANCC	AR	Fanconi anemia group C	TRUE	TRUE	0.99	-	✔	1/535	1/53,401	1/10000000	hematological
FANCG	AR	Fanconi anemia group G	-	TRUE	0.9	-	-	1/632	1/6,311	1/10000000	hematological
FH	AR	Fumarase deficiency	-	TRUE	0.9	-	-	<1/500	<1/4,991	<1/9,982,000	metabolic/endocrine
FKRP	AR	Muscular dystrophy-dystroglycanopathy, FKRP-related	TRUE	TRUE	0.98	-	-	1/158	1/7,851	1/4,961,832	musculoskeletal
FKTN	AR	Muscular dystrophy-dystroglycanopathy, FKTN-related; Fukuyama congenital muscular dystrophy	TRUE	TRUE	0.99	-	-	<1/500	<1/49,901	<1/10000000	musculoskeletal
G6PC	AR	Glycogen Storage disease, type 1a	FALSE	MILD	0.95	-	✔	1/177	1/3,521	1/2,492,868	metabolic/endocrine
G6PD	XL	Glucose-6-phosphate dehydrogenase deficiency	-	MILD	0.98	-	-	0.142857	1/301	1/8,428	metabolic/endocrine
GAA	AR	Pompe disease	TRUE	TRUE	0.98	-	✔	1/100	1/4,951	1/1,980,400	metabolic/endocrine
GALC	AR	Krabbe disease	TRUE	TRUE	0.99	-	-	1/158	1/15,701	1/9,923,032	nervous
GALK1	AR	Galactokinase deficiency	TRUE	TRUE	0.95	-	-	1/110	1/2,181	1/959,640	metabolic/endocrine
GALNS	AR	Mucopolysaccharidosis IVA (Morquio syndrome A)	-	TRUE	0.97	-	-	1/224	1/7,434	1/6,660,864	metabolic/endocrine
GALT	AR	Galactosemia	TRUE	TRUE	0.95	-	✔	1/110	1/2,181	1/959,640	metabolic/endocrine
GAMT	AR	Guanidinoacetate methyltransferase deficiency	-	TRUE	0.99	-	-	1/371	1/37,001	1/10000000	metabolic/endocrine
GBA	AR	Gaucher disease	TRUE	TRUE	0.99	-	✔	1/77	1/7,601	1/2,341,108	metabolic/endocrine
GBE1	AR	Glycogen storage disease IV	-	TRUE	0.99	-	-	1/387	1/38,601	1/10000000	metabolic/endocrine
GCDH	AR	Glutaric aciduria, type I	TRUE	TRUE	0.98	-	-	1/87	1/4,301	1/1,496,748	metabolic/endocrine
GFM1	AR	Combined oxidative phosphorylation deficiency, GFM1-related	-	TRUE	0.98	-	-	<1/500	<1/24,951	<1/10000000	metabolic/endocrine
GJB2	AR	Nonsyndromic hearing loss, GJB2-related	TRUE	TRUE	0.99	-	-	1/42	1/4,101	1/688,968	auditory
GJB6	AR	Nonsyndromic hearing loss, GJB6-related	-	TRUE	0.99	-	-	1/423	1/42,201	1/10000000	auditory
GLA	XL	Fabry disease	TRUE	TRUE	0.99	-	-	<1/500	<1/49,901	<1/10000000	metabolic/endocrine
GLDC	AR	Glycine encephalopathy, GLDC-related	TRUE	TRUE	0.98	-	-	1/193	1/9,601	1/7,411,972	metabolic/endocrine
GNE	AR	Inclusion body myopathy type 2 (Nonaka myopathy)	TRUE	TRUE	0.8	-	-	<1/500	<1/2,496	<1/4,992,000	dermatological
GNPTAB	AR	Mucolipidosis III alpha/beta; Mucolipidosis II alpha/beta	TRUE	TRUE	0.95	-	-	<1/500	<1/9,981	<1/10000000	metabolic/endocrine
GNPTG	AR	Mucolipidosis III gamma	TRUE	TRUE	0.95	-	-	<1/500	<1/9,981	<1/10000000	metabolic/endocrine
GNS	AR	Mucopolysaccharidosis IIID (Sanfilippo syndrome D)	-	TRUE	0.98	-	-	1/500	1/24,951	1/10000000	metabolic/endocrine
GP1BA	AR	Bernard-Soulier syndrome type A1	-	TRUE	0.98	-	-	1/500	1/24,951	1/10000000	hematological
GP9	AR	Bernard-Soulier syndrome type C	-	TRUE	0.98	-	-	1/500	1/24,951	1/10000000	hematological
GRHPR	AR	Primary Hyperoxaluria type II	FALSE	MILD	0.99	-	-	<1/500	<1/49,901	<1/10000000	metabolic/endocrine
GUSB	AR	Mucopolysaccharidosis type VII	-	TRUE	0.98	-	-	1/250	1/12,451	1/10000000	metabolic/endocrine
HAX1	AR	Severe Congenital Neutropenia, HAX1-related	-	TRUE	0.98	-	-	1/224	1/11,151	1/9,991,296	hematological
HBA1	AR	Alpha-Thalassemia（HBA1）	TRUE	TRUE	0.9	✔	✔	0.05	1/191	1/15,280	hematological
HBA2	AR	Alpha-Thalassemia（HBA2）	TRUE	TRUE	0.9	✔	✔	0.05	1/191	1/15,280	hematological
HEXA	AR	Tay-Sachs disease	TRUE	TRUE	0.99	-	✔	1/300	1/29,901	1/10000000	nervous
HEXB	AR	Sandhoff disease	TRUE	TRUE	0.98	-	-	1/600	1/29,951	1/10000000	metabolic/endocrine
HFE	AR	Hemochromatosis, HFE-related	-	TRUE	0.99	-	-	0.1	1/901	1/36,040	hematological
HGD	AR	Alkaptonuria	-	TRUE	0.9	-	-	1/250	1/2,491	1/2,491,000	metabolic/endocrine
HGSNAT	AR	Mucopolysaccharidosis type IIIC (Sanfilippo syndrome C)	TRUE	TRUE	0.98	-	-	1/434	1/21,651	1/10000000	metabolic/endocrine
HLCS	AR	Holocarboxylase synthetase deficiency	TRUE	TRUE	0.98	-	-	1/500	1/24,951	1/10000000	metabolic/endocrine
HMGCL	AR	3-hydroxy-3-methylglutaryl-CoA lyase deficiency	TRUE	TRUE	0.98	-	-	<1/500	<1/24,951	<1/10000000	metabolic/endocrine
HOGA1	AR	Primary hyperoxaluria type III	TRUE	TRUE	0.99	-	-	1/184	1/18,301	1/10000000	metabolic/endocrine
HPS1	AR	Hermansky-Pudlak syndrome 1	-	TRUE	0.98	-	-	1/354	1/17,651	1/10000000	dermatological
HPS3	AR	Hermansky-Pudlak syndrome 3	-	TRUE	0.98	-	-	1/354	1/17,651	1/10000000	dermatological
HSD3B2	AR	Congenital adrenal hyperplasia due to 3-beta-hydroxysteroid dehydrogenase 2 deficiency	-	TRUE	0.98	-	-	<1/500	<1/24,951	<1/10000000	metabolic/endocrine
HYAL1	AR	Mucopolysaccharidosis type IX	-	TRUE	0.98	-	-	<1/500	<1/24,951	<1/10000000	metabolic/endocrine
HYLS1	AR	Hydrolethalus syndrome	TRUE	TRUE	0.98	-	-	<1/500	<1/24,951	<1/10000000	other
IDS	XL	Mucopolysaccharidosis type II (Hunter syndrome)	TRUE	TRUE	0.91	-	-	<1/500	<1/5,545	<1/10000000	metabolic/endocrine
IDUA	AR	Mucopolysaccharidosis, type I (Hurler syndrome)	TRUE	TRUE	0.95	-	✔	<1/500	<1/9,981	<1/10000000	metabolic/endocrine
IL2RG	XL	Severe combined immunodeficiency, X-linked	TRUE	TRUE	0.99	-	-	<1/500	<1/49,901	<1/10000000	immune
IVD	AR	Isovaleric acidemia	TRUE	TRUE	0.9	-	✔	1/167	1/1,661	1/1,109,548	metabolic/endocrine
L1CAM	XL	L1 syndrome	-	TRUE	0.99	-	-	<1/500	<1/49,901	<1/10000000	nervous
LAMA2	AR	Muscular dystrophy, LAMA2-related	TRUE	TRUE	0.99	-	-	<1/500	<1/24,951	<1/10000000	musculoskeletal
LAMB3	AR	Junctional epidermolysis bullosa, LAMB3-related	TRUE	TRUE	0.98	-	-	1/781	1/39,001	1/10000000	musculoskeletal, dermatological
LAMC2	AR	Junctional epidermolysis bullosa, LAMC2-related	TRUE	TRUE	0.98	-	-	1/781	1/39,001	1/10000000	dermatological
LCA5	AR	Leber congenital amaurosis 5	-	TRUE	0.98	-	-	1/500	1/24,951	1/10000000	ophthalmologic
LHX3	AR	Combined pituitary hormone deficiency 3	-	TRUE	0.98	-	-	1/45	1/2,201	1/396,180	metabolic/endocrine
LIFR	AR	Stuve-Wiedemann syndrome	-	TRUE	0.98	-	-	<1/500	<1/24,951	<1/10000000	musculoskeletal
LIPA	AR	Lysosomal acid lipase deficiency	TRUE	TRUE	0.99	-	-	<1/500	<1/24,951	<1/10000000	metabolic/endocrine
LOXHD1	AR	Nonsyndromic hearing loss, LOXHD1-related	-	TRUE	0.98	-	-	1/500	1/24,951	1/10000000	auditory
LPL	AR	Familial lipoprotein lipase deficiency	-	TRUE	0.99	-	-	1/500	1/49,901	1/10000000	metabolic/endocrine
LRPPRC	AR	Leigh syndrome with Complex IV deficiency	TRUE	TRUE	0.98	-	-	1/447	1/22,301	1/10000000	nervous
LYST	AR	Chediak-Higashi syndrome	-	TRUE	0.9	-	-	<1/500	<1/4,991	<1/9,982,000	dermatological
MAN2B1	AR	Alpha-mannosidosis	TRUE	TRUE	0.99	-	-	1/354	1/35,301	1/10000000	metabolic/endocrine
MCCC1	AR	3-Methylcrotonyl-CoA carboxylase 1 deficiency (3-MCC deficiency)	-	TRUE	0.98	-	-	1/95	1/4,701	1/1,786,380	metabolic/endocrine
MCCC2	AR	3-Methylcrotonyl-CoA carboxylase 2 deficiency (3-MCC deficiency)	-	TRUE	0.98	-	-	1/95	1/4,701	1/1,786,380	metabolic/endocrine
MCOLN1	AR	Mucolipidosis IV	TRUE	TRUE	0.99	-	-	1/300	1/29,901	1/10000000	metabolic/endocrine
MED17	AR	Postnatal progressive microcephaly with seizures and brain atrophy	-	TRUE	0.99	-	-	<1/500	<1/49,901	<1/10000000	nervous
MEFV	AR	Familial Mediterranean fever	TRUE	TRUE	0.99	-	-	0.05	1/1,901	1/152,080	immune
MESP2	AR	Spondylocostal dysostosis	TRUE	TRUE	0.98	-	-	<1/500	<1/24,951	<1/10000000	musculoskeletal
MLC1	AR	Megalencephalic leukoencephalopathy with subcortical cysts	TRUE	TRUE	0.97	-	-	<1/500	<1/16,634	<1/10000000	nervous
MMAA	AR	Methylmalonic aciduria, cblA type	TRUE	TRUE	0.97	-	-	1/301	1/10,001	1/10000000	metabolic/endocrine
MMAB	AR	Methylmalonic aciduria, cblB type	TRUE	TRUE	0.98	-	-	1/435	1/21,701	1/10000000	metabolic/endocrine
MMACHC	AR	Methylmalonic aciduria and homocystinuria, cblC type	TRUE	TRUE	0.9	-	✔	1/134	1/1,331	1/713,416	metabolic/endocrine
MMADHC	AR	Methylmalonic aciduria and homocystinuria, cblD type	-	TRUE	0.98	-	-	<1/500	<1/24,951	<1/10000000	metabolic/endocrine
MPI	AR	Congenital disorder of glycosylation type Ib	TRUE	TRUE	0.98	-	-	<1/500	<1/24,951	<1/10000000	metabolic/endocrine
MPL	AR	Congenital amegakaryocytic thrombocytopenia	-	TRUE	0.98	-	-	1/102	1/5,051	1/2,060,808	hematological
MTHFR	AR	Homocystinuria, MTHFR-related	-	TRUE	0.98	-	-	1/224	1/11151	1/9991296	metabolic/endocrine
MTM1	XL	Myotubular myopathy, X-linked	TRUE	TRUE	0.98	-	-	<1/500	<1/24,951	<1/10000000	musculoskeletal
MTRR	AR	Homocystinuria-megaloblastic anemia, cobalamin E type	-	TRUE	0.98	-	-	<1/500	<1/24,951	<1/10000000	hematological
MTTP	AR	Abetalipoproteinemia	-	TRUE	0.98	-	-	<1/500	<1/24,951	<1/10000000	hematological
MMUT	AR	Methylmalonic acidemia, MUT-related	TRUE	TRUE	0.96	-	-	1/195	1/4,851	1/3,783,780	metabolic/endocrine
MYO7A	AR	Non-syndromic hearing loss, MYO7A-related; Usher syndrome, type 1B	TRUE	TRUE	0.98	-	-	1/206	1/10,251	1/8,446,824	auditory
NAGLU	AR	Mucopolysaccharidosis type IIIB (Sanfilippo syndrome B)	TRUE	TRUE	0.99	-	-	<1/500	<1/49,901	<1/10000000	metabolic/endocrine
NAGS	AR	N-acetylglutamate synthase deficiency	-	TRUE	0.98	-	-	<1/500	<1/24,951	<1/10000000	metabolic/endocrine
NBN	AR	Nijmegen breakage syndrome	TRUE	TRUE	0.99	-	-	1/158	1/15,701	1/9,923,032	other
NDRG1	AR	Charcot-Marie-Tooth disease, type 4D	-	TRUE	0.98	-	-	0.0454545	1/1,051	1/92,488	musculoskeletal
NDUFAF5	AR	Mitochondrial complex I deficiency (Leigh syndrome), NDUFAF5-related	-	TRUE	0.98	-	-	1/447	1/22,301	1/10000000	other
NDUFS6	AR	Mitochondrial complex I deficiency (Leigh syndrome), NDUFS6-related	-	TRUE	0.98	-	-	<1/500	<1/24,951	<1/10000000	other
NEB	AR	Nemaline myopathy	TRUE	TRUE	0.98	-	-	1/112	1/5,551	1/2,486,848	musculoskeletal
NPC1	AR	Niemann-Pick disease, type C1	TRUE	TRUE	0.9	-	-	1/194	1/1,931	1/1,498,456	metabolic/endocrine
NPC2	AR	Niemann-Pick disease, type C2	TRUE	TRUE	0.99	-	-	1/194	1/19,301	1/10000000	metabolic/endocrine
NPHS1	AR	Congenital nephrotic syndrome, type 1	TRUE	TRUE	0.98	-	-	1/289	1/14,401	1/10000000	renal
NPHS2	AR	Congenital nephrotic syndrome, type 2	TRUE	TRUE	0.98	-	-	1/289	1/14,401	1/10000000	renal
NR0B1	XL	Congenital adrenal hypoplasia, X-linked	TRUE	TRUE	0.99	-	-	<1/500	<1/49,901	<1/10000000	renal
NR2E3	AR	Enhanced S-cone syndrome; Retinitis pigmentosa 37	-	TRUE	0.98	-	-	1/209	1/10,401	1/8,695,236	ophthalmologic
NTRK1	AR	Congenital insensitivity to pain with anhidrosis	-	TRUE	0.99	-	-	<1/500	<1/49,901	<1/10000000	nervous
OAT	AR	Gyrate atrophy of choroid and retina	-	TRUE	0.98	-	-	<1/500	<1/24,951	<1/10000000	ophthalmologic
OPA3	AR	Costeff syndrome	TRUE	TRUE	0.98	-	-	<1/500	<1/24,951	<1/10000000	metabolic/endocrine
OTC	XL	Ornithine transcarbamylase deficiency	TRUE	TRUE	0.9	-	-	<1/500	<1/4,991	<1/9,982,000	metabolic/endocrine
PAH	AR	Phenylalanine hydroxylase deficiency (Phenylketonuria)	TRUE	TRUE	0.99	-	✔	1/93	1/9,201	1/3,422,772	metabolic/endocrine
PC	AR	Pyruvate carboxylase deficiency	TRUE	TRUE	0.95	-	-	1/250	1/4,981	1/4,981,000	metabolic/endocrine
PCCA	AR	Propionic acidemia, PCCA-related	TRUE	TRUE	0.96	-	-	1/224	1/5,576	1/4,996,096	metabolic/endocrine
PCCB	AR	Propionic acidemia, PCCB-related	TRUE	TRUE	0.99	-	-	1/224	1/22,301	1/10000000	metabolic/endocrine
PDHB	AR	Pyruvate dehydrogenase E1-beta deficiency	-	TRUE	0.98	-	-	<1/500	<1/24,951	<1/10000000	metabolic/endocrine
PEX1	AR	Zellweger syndrome, PEX1-related	TRUE	TRUE	0.95	-	✔	1/147	1/2,921	1/1,717,548	metabolic/endocrine
PEX10	AR	Zellweger syndrome, PEX10-related	TRUE	TRUE	0.95	-	-	1/500	1/9,981	1/10000000	metabolic/endocrine
PEX12	AR	Zellweger syndrome, PEX12-related	TRUE	TRUE	0.95	-	-	1/373	1/7,441	1/10000000	metabolic/endocrine
PEX2	AR	Zellweger syndrome, PEX2-related	TRUE	TRUE	0.95	-	-	1/500	1/9,981	1/10000000	metabolic/endocrine
PEX6	AR	Zellweger syndrome, PEX6-related	TRUE	TRUE	0.95	-	-	1/280	1/5,581	1/6,250,720	metabolic/endocrine
PFKM	AR	Glycogen storage disease VII	-	TRUE	0.98	-	-	<1/500	<1/24,951	<1/10000000	metabolic/endocrine
PHGDH	AR	Phosphoglycerate dehydrogenase deficiency; Neu-Laxova Syndrome 1	-	TRUE	0.98	-	-	<1/500	<1/24,951	<1/10000000	metabolic/endocrine
PKHD1	AR	Polycystic renal disease, PKHD1-related	TRUE	TRUE	0.98	-	✔	1/70	1/3,451	1/966,280	renal
PLA2G6	AR	Infantile neuroaxonal dystrophy	-	TRUE	0.97	-	-	1/500	1/16,634	1/10000000	nervous
PMM2	AR	Congenital disorder of glycosylation type 1a	TRUE	TRUE	0.99	-	✔	<1/500	<1/49,901	<1/10000000	nervous
POLG	AR	Progressive external ophthalmoplegia	-	TRUE	0.95	-	-	1/113	1/2,241	1/1,012,932	nervous
POMGNT1	AR	Muscular dystrophy-dystroglycanopathy; Retinitis pigmentosa 76	TRUE	TRUE	0.98	-	-	1/462	1/23,051	1/10000000	nervous, ophthalmologic
PPT1	AR	Neuronal ceroid lipofuscinosis, PPT1-related	TRUE	TRUE	0.98	-	-	1/368	1/18,351	1/10000000	nervous
PRF1	AR	Hemophagocytic Lymphohistiocytosis, familial, 2	-	TRUE	0.99	-	-	0.00245098	1/24,951	<1/10000000	nervous
PROP1	AR	Combined pituitary hormone deficiency 2	TRUE	TRUE	0.98	-	-	1/45	1/2,201	1/396,180	metabolic/endocrine
PTS	AR	Tetrahydrobiopterin deficiency	TRUE	TRUE	0.96	-	-	1/354	1/8,826	1/10000000	metabolic/endocrine
PUS1	AR	Mitochondrial myopathy and sideroblastic anemia 1	-	TRUE	0.98	-	-	<1/500	<1/24,951	<1/10000000	musculoskeletal
PYGM	AR	Glycogen storage disease type V	-	TRUE	0.99	-	-	<1/500	<1/49,901	<1/10000000	metabolic/endocrine
RAB23	AR	Carpenter syndrome	-	TRUE	0.98	-	-	<1/500	<1/24,951	<1/10000000	musculoskeletal
RAG1	AR	Omenn syndrome, RAG1-related	-	TRUE	0.98	-	-	1/137	1/6,801	1/3,726,948	immune
RAG2	AR	Omenn syndrome, RAG2-related	-	TRUE	0.98	-	-	1/137	1/6,801	1/3,726,948	immune
RARS2	AR	Pontocerebellar hypoplasia type 6	-	TRUE	0.98	-	-	<1/500	<1/24,951	<1/10000000	nervous
RDH12	AR	Leber congenital amaurosis type 13	-	TRUE	0.98	-	-	<1/500	<1/24,951	<1/10000000	nervous
RS1	XL	Juvenile retinoschisis, X-linked	TRUE	TRUE	0.96	-	-	<1/500	<1/12,476	<1/10000000	nervous
RTEL1	AR	Dyskeratosis congenita type 5	TRUE	TRUE	0.99	-	-	1/500	1/49,901	1/10000000	immune
SACS	AR	Autosomal Recessive Spastic Ataxia of Charlevoix-Saguenay	TRUE	TRUE	0.95	-	-	<1/500	<1/9,981	<1/10000000	nervous
SAMHD1	AR	Aicardi-Goutieres syndrome	-	TRUE	0.95	-	-	<1/500	<1/9,981	<1/10000000	nervous
SEPSECS	AR	Pontocerebellar hypoplasia, type 2D	-	TRUE	0.98	-	-	<1/500	<1/24,951	<1/10000000	nervous
SERPINA1	AR	Alpha-1 antitrypsin deficiency	-	TRUE	0.95	-	-	1/33	1/641	1/84,612	metabolic/endocrine
SGCA	AR	Limb-girdle muscular dystrophy, type 2D	TRUE	TRUE	0.98	-	-	<1/500	<1/24,951	<1/10000000	musculoskeletal
SGCB	AR	Limb-girdle muscular dystrophy, type 2E	TRUE	TRUE	0.98	-	-	1/500	1/24,951	1/10000000	musculoskeletal
SGCD	AR	Limb-girdle muscular dystrophy, type 2F	TRUE	TRUE	0.98	-	-	<1/500	<1/24,951	<1/10000000	musculoskeletal
SGCG	AR	Limb-girdle muscular dystrophy, type 2C	TRUE	TRUE	0.98	-	-	1/381	1/19,001	1/10000000	musculoskeletal
SGSH	AR	Mucopolysaccharidosis IIIA (Sanfilippo syndrome A)	TRUE	TRUE	0.98	-	-	1/454	1/22,651	1/10000000	metabolic/endocrine
SLC12A3	AR	Gitelman syndrome	-	TRUE	0.98	-	-	1/100	1/4,951	1/1,980,400	renal
SLC12A6	AR	Andermann syndrome	TRUE	TRUE	0.98	-	-	<1/500	<1/24,951	<1/10000000	nervous
SLC17A5	AR	Sialic acid storage disorder	TRUE	TRUE	0.91	-	-	<1/500	<1/5,545	<1/10000000	metabolic/endocrine
SLC22A5	AR	Systemic primary carnitine deficiency	TRUE	TRUE	0.76	-	-	1/129	1/534	1/275,544	metabolic/endocrine
SLC25A13	AR	Citrin deficiency	-	TRUE	0.95	-	-	<1/500	<1/9,981	<1/10000000	metabolic/endocrine
SLC25A15	AR	Hyperornithinemia-hyperammonemia-homocitrullinemia syndrome (Triple H syndrome)	-	TRUE	0.99	-	-	<1/500	<1/49,901	<1/10000000	metabolic/endocrine
SLC25A20	AR	Carnitine-acylcarnitine translocase deficiency	-	TRUE	0.98	-	-	<1/500	<1/24,951	<1/10000000	metabolic/endocrine
SLC26A3	AR	Congenital secretory chloride diarrhea	-	TRUE	0.98	-	-	<1/500	<1/24,951	<1/10000000	metabolic/endocrine
SLC26A4	AR	Pendred syndrome	TRUE	TRUE	0.98	-	-	1/80	1/3,951	1/1,264,320	auditory
SLC35A3	AR	Arthrogryposis, mental retardation, and seizures	-	TRUE	0.98	-	-	<1/500	<1/24,951	<1/10000000	musculoskeletal
SLC37A4	AR	Glycogen storage disease, type Ib	TRUE	TRUE	0.95	-	-	1/158	1/3,141	1/1,985,112	metabolic/endocrine
SLC39A4	AR	Acrodermatitis enteropathica	-	TRUE	0.98	-	-	<1/500	<1/24,951	<1/10000000	dermatological
SLC4A11	AR	Corneal endothelial dystrophy	-	MILD	0.98	-	-	<1/500	<1/24,951	<1/10000000	ophthalmologic
SLC6A8	XL	Creatine deficiency syndrome	-	TRUE	0.98	-	-	<1/500	<1/24,951	<1/10000000	nervous
SLC7A7	AR	Lysinuric protein intolerance	-	TRUE	0.95	-	-	<1/500	<1/9,981	<1/10000000	metabolic/endocrine
SMARCAL1	AR	Schimke immunoosseous dysplasia	-	TRUE	0.9	-	-	1/500	1/4,991	1/9,982,000	immune
SMN1	AR	Spinal muscular atrophy	TRUE	TRUE	0.91	✔	✔	1/54	1/590	1/127,440	musculoskeletal
SMPD1	AR	Niemann-Pick disease, type A/B	TRUE	TRUE	0.95	-	✔	1/250	1/4,981	1/4,981,000	metabolic/endocrine
STAR	AR	Lipoid congenital adrenal hyperplasia	TRUE	TRUE	0.98	-	-	<1/500	<1/24,951	<1/10000000	renal
SUMF1	AR	Multiple sulfatase deficiency	-	TRUE	0.98	-	-	1/500	1/24,951	1/10000000	metabolic/endocrine
TAT	AR	Tyrosinemia, type II	TRUE	TRUE	0.98	-	-	1/250	1/12,451	1/10000000	metabolic/endocrine
TCIRG1	AR	Osteopetrosis, TCIRG1-related	TRUE	TRUE	0.98	-	-	1/250	1/12,451	1/10000000	musculoskeletal
TECPR2	AR	Spastic paraplegia 49	-	TRUE	0.98	-	-	<1/500	<1/24,951	<1/10000000	musculoskeletal
TFR2	AR	Hemochromatosis, type 3	-	TRUE	0.98	-	-	<1/500	<1/24,951	<1/10000000	hematological
TGM1	AR	Congenital ichthyosis	TRUE	TRUE	0.95	-	-	1/224	1/4,461	1/3,997,056	dermatological
TH	AR	Segawa syndrome	TRUE	TRUE	0.98	-	-	1/224	1/11,151	1/9,991,296	nervous
TRMU	AR	Liver failure, acute infantile	-	TRUE	0.98	-	-	<1/500	<1/24,951	<1/10000000	liver
TSFM	AR	Combined oxidative phosphorylation deficiency, TSFM-related	-	TRUE	0.98	-	-	<1/500	<1/24,951	<1/10000000	metabolic/endocrine
SKIC3	AR	Trichohepatoenteric syndrome	-	TRUE	0.98	-	-	1/500	1/24,951	1/10000000	nervous
TTPA	AR	Ataxia with isolated vitamin E deficiency	TRUE	TRUE	0.98	-	-	<1/500	<1/24,951	<1/10000000	metabolic/endocrine
TYMP	AR	Mitochondrial neurogastrointestinal encephalopathy (MNGIE) disease	-	TRUE	0.98	-	-	<1/500	<1/24,951	<1/10000000	other
TYR	AR	Oculocutaneous Albinism Type 1	-	TRUE	0.96	-	-	0.01	1/2,476	1/991.600	ophthalmologic
UGT1A1	AR	Crigler-Najjar syndrome	-	TRUE	0.98	-	-	<1/500	<1/24,951	<1/10000000	metabolic/endocrine
UNC13D	AR	Hemophagocytic lymphohistiocytosis, familial, 3	-	-	0.99	-	-	0.004	1/24901	<1/10000000	immune
USH2A	AR	Usher syndrome, type 2A	TRUE	TRUE	0.96	-	-	1/126	1/3,126	1/1,575,504	auditory
VPS13A	AR	Choreoacanthocytosis	-	TRUE	0.98	-	-	<1/500	<1/24,951	<1/10000000	nervous
VPS13B	AR	Cohen syndrome	TRUE	TRUE	0.98	-	-	<1/500	<1/24,951	<1/10000000	nervous
VPS45	AR	Severe congenital neutropenia, VPS45-related	-	TRUE	0.98	-	-	1/224	1/11,151	1/9,991,296	hematological
VRK1	AR	Pontocerebellar hypoplasia type 1A	-	TRUE	0.98	-	-	<1/500	<1/24,951	<1/10000000	nervous
VSX2	AR	Microphthalmia with or without coloboma	-	TRUE	0.98	-	-	1/91	1/4,501	1/1,638,364	nervous
XPA	AR	Xeroderma pigmentosum, group A	TRUE	TRUE	0.99	-	-	1/500	1/49,901	1/10000000	dermatological
XPC	AR	Xeroderma pigmentosum, group C	TRUE	TRUE	0.99	-	-	1/500	1/49,901	1/10000000	dermatological
ZFYVE26	AR	Spastic paraplegia 15	TRUE	TRUE	0.98	-	-	<1/500	<1/24,951	<1/10000000	musculoskeletal

## Sheet: Table S2
Table S2 List of patients
No.	Nationality	Family history
1	Han	No
1	Unknown	No
2	Unknown	No
2	Han	No
3	Han	No
3	Han	No
4	Han	No
4	Han	No
5	Unknown	No
5	Unknown	No
6	Han	No
6	Han	No
7	She	No
7	Han	No
8	Han	Unknown
8	Han	Unknown
9	Unknown	Unknown
9	Unknown	Unknown
10	Han	Unknown
10	Han	Unknown
11	Han	Yes
11	Han	Yes
12	Han	Yes
12	Han	Yes
13	Han	Yes
13	Han	Yes
14	Han	No
14	Han	No
15	Han	No
15	Han	No
16	Han	No
16	Han	No
17	Han	No
17	Han	No
18	Han	No
18	Han	No
19	Han	No
19	Han	No
20	Han	No
20	Han	Yes
21	Han	No
21	Han	No
22	Han	No
22	Han	No
23	Han	No
23	Han	No
24	Han	No
24	Han	No
25	Han	No
25	Man	No
26	Han	No
26	Han	No
27	Han	Yes
27	Han	Yes
28	Han	No
28	Han	No
29	She	No
29	Han	No
30	Han	No
30	Han	No
31	Han	No
31	Han	No
32	Han	No
32	Han	No
33	Han	Yes
33	Han	Yes
34	Han	No
34	Han	No
35	Han	No
35	Han	No
36	Miao	No
36	Miao	No
37	Han	No
37	Han	No
38	Han	No
38	Han	No
39	Han	No
39	Han	No
40	Han	No
40	Han	No
41	Han	No
41	Han	No
42	Han	No
42	Han	No
43	Han	No
43	Han	No
44	Han	No
44	Han	No
45	Han	No
45	Miao	No
46	Han	No
46	Han	No
47	Han	Yes
47	Han	Yes
48	Han	No
48	Han	No
49	Han	No
49	Han	No
50	Han	No
50	Han	No
51	Han	Yes
51	Han	Yes
52	Han	No
52	Han	No
53	Han	No
53	Han	No
54	Han	No
54	Han	No
55	Han	No
55	Han	No
56	Han	No
56	Han	No
57	Han	No
57	She	No
58	Han	No
58	Han	No
59	Han	No
59	Han	No
60	Han	No
60	Han	No
61	Han	No
61	Han	No
62	Han	No
62	She	No
63	Han	No
63	Han	No
64	Han	No
64	Han	No
65	Han	No
65	Han	No
66	Han	No
66	Han	No
67	Han	No
67	Han	No
68	Han	No
68	Han	No
69	Han	No
69	Han	No
70	Han	No
70	Han	No
71	Han	No
71	Han	No
72	Han	No
72	Han	No
73	Han	No
73	Han	No
74	Han	No
74	Han	No
75	Han	No
75	Han	No
76	Han	No
76	Han	No
77	Han	No
77	Han	No
78	Unknown	Yes
78	Han	Yes
79	Han	No
79	Han	No
80	Han	No
80	Han	No
81	Han	No
81	Han	No
82	Unknown	No
82	Unknown	No
83	Unknown	No
83	Unknown	No
84	Han	No
84	Han	No
85	Unknown	No
85	Unknown	No
86	Han	No
86	Han	No
87	Han	No
87	Han	No
88	Han	Unknown
88	Han	Unknown
89	Han	No
89	Han	No
90	Han	No
90	Han	No
91	Han	No
91	Han	No
92	Han	No
92	Han	No
93	Unknown	No
93	Unknown	No
94	Han	Yes
94	Han	Yes
95	Han	No
95	Han	No
96	Han	No
96	Han	No
97	Unknown	Unknown
97	Unknown	Unknown
98	Han	No
98	Han	No
99	Han	No
99	Han	No
100	Han	No
100	Han	No
101	Han	No
101	Han	No
102	Han	No
102	Han	No
103	Han	No
103	Han	No
104	Han	No
104	Han	No
105	Han	Yes
105	Han	Yes
106	Han	No
106	Han	No
107	Han	No
107	Han	No
108	Han	Yes
108	Han	Yes
109	Han	No
109	Han	No
110	Han	No
110	Han	No
111	Han	No
111	Han	No
112	Han	No
112	Han	No
113	Han	No
113	She	No
114	Han	No
114	She	No
115	Han	No
115	Han	No
116	Han	No
116	Han	No
117	Han	No
117	Han	No
118	Han	Yes
118	Han	Yes
119	Han	No
119	Han	No
120	Han	No
120	Han	No
121	Han	No
121	Han	No
122	Han	No
122	Han	No
123	Han	No
123	Han	No
124	Han	No
124	Han	No
125	Han	No
125	Han	No
126	Han	No
126	Han	No
127	Han	No
127	Han	No
128	Han	No
128	Han	No
129	Han	No
129	Han	No
130	Han	No
130	Han	No
131	Han	No
131	Han	No
132	Han	No
132	Han	No
133	Han	No
133	Han	No
134	Han	No
134	Han	No
135	Han	No
135	Han	No
136	Han	No
136	Han	No
137	Han	Yes
137	Han	Yes
138	Han	No
138	Han	No
139	Han	No
139	Han	No
140	Han	No
140	Han	No
141	Han	No
141	Han	No
142	Han	No
142	She	No
143	Han	No
143	Han	No
144	Han	No
144	Han	No
145	Han	Yes
145	Han	Yes
146	Han	No
146	Han	No
147	Han	No
147	Han	No
148	Han	No
148	Han	No
149	Han	No
149	Han	No
150	Han	No
150	Han	No
151	Han	No
151	Han	No
152	Han	No
152	Han	No
153	Han	No
153	Han	No
154	Han	No
154	Han	No
155	Han	No
155	Han	No
156	Han	Unknown
156	Han	Unknown
157	Han	No
157	Han	No
158	Han	No
158	Han	No
159	Han	No
159	Han	No
160	Han	No
160	Han	No
161	Han	No
161	Han	No
162	Han	No
162	Han	No
163	Han	No
163	Han	No
164	Han	No
164	Unknown	No
165	Zhuang	No
165	Han	No
166	Han	No
166	Han	No
167	Han	No
167	Han	No
168	Han	No
168	Han	No
169	Han	Unknown
169	Han	Unknown
170	Han	No
170	Han	No
171	Han	No
171	Han	No
172	Han	No
172	Han	No
173	Han	No
173	Han	No
174	Han	No
174	Han	No
175	Han	Yes
175	Han	Yes
176	Han	No
176	Han	No
177	Han	No
177	Han	No
178	Han	No
178	Han	No
179	Han	No
179	Han	No
180	Han	No
180	Han	No
181	Han	No
181	Unknown	No
182	Han	No
182	Han	No
183	Han	No
183	Han	No
184	Han	No
184	Han	No
185	Han	No
185	Han	No
186	Han	No
186	Han	No
187	Han	No
187	Han	No
188	Han	No
188	Han	No
189	Han	No
189	Han	No
190	Han	Unknown
190	Han	Unknown
191	Han	No
191	Han	No
192	Han	No
192	Han	No
193	Han	No
193	Han	No
194	Han	No
194	Han	No
195	Han	No
195	Han	No
196	Han	No
196	Han	No
197	Han	No
197	Han	No
198	Han	No
198	Han	No
199	Han	No
199	Han	No
200	Han	No
200	Han	No
201	Han	No
201	Han	No
202	Han	No
202	Han	No
203	Unknown	No
203	Unknown	No
204	Unknown	Unknown
204	Unknown	Unknown
205	Unknown	Unknown
205	Unknown	Unknown
206	Unknown	Unknown
206	Unknown	Unknown
207	Unknown	Unknown
207	Unknown	Unknown
208	Unknown	Unknown
208	Unknown	Unknown
209	Unknown	Unknown
209	Unknown	Unknown
210	Unknown	Unknown
210	Unknown	Unknown
211	Unknown	Unknown
211	Unknown	Unknown
212	Unknown	Unknown
212	Unknown	Unknown
213	Unknown	Unknown
213	Unknown	Unknown
214	Unknown	Unknown
214	Unknown	Unknown
215	Unknown	Unknown
215	Unknown	Unknown
216	Unknown	Unknown
216	Unknown	Unknown
217	Unknown	Unknown
217	Unknown	Unknown
218	Unknown	Unknown
218	Unknown	Unknown
219	Unknown	Unknown
219	Unknown	Unknown
220	Unknown	Unknown
220	Unknown	Unknown

## Sheet: Table S3
Table S3 Idenetifed pathogenic/likely pathogenic genes and variants
Gene	Identified variants	Number of female samples	Number of male samples	Number of total samples	ACMG calssification	Variant type	Variants（+/+ homozygous，-/+ heterozygous，-/- no variation）
ACAD9	c.955_958del(p.Ile319Lysfs*2)		1	1	LP	Frameshift variant	-/+
ACADS	c.164C>T(p.Pro55Leu)	1		1	P	Missense variant	-/+
ACADS	c.1130C>T(p.Pro377Leu)		1	1	LP	Missense variant	-/+
ACADVL	c.1280G>A(p.Trp427*)		1	1	P	Missense variant	-/+
ACSF3	c.1285_1286dup(p.Pro430Aspfs*76)		1	1	LP	Frameshift variant	-/+
AGL	c.4260-12A>G(p.?)		1	1	LP	Intron variant	-/+
AGXT	c.32C>G(p.Pro11Arg)		1	1	LP	Missense variant	-/+
ALDH3A2	NM_000382.2:c.1157A>G(p.Asn386Ser)		1	1	LP	Missense variant	-/+
ALMS1	ENST00000264448.6:c.427C>T(p.Gln143*)	0	2	2	LP	Missense variant	-/+
ALMS1	ENST00000264448.6:c.7396G>T(p.Glu2466*)	2	0	2	P	Missense variant	-/+
ALPL	NM_000478.5:c.984_986del(p.Phe328del)	1	1	2	P	Amino acid deletion	-/+
ARG1	NM_000045.3:c.673del(p.Arg225Glyfs*5)	1		1	LP	Frameshift variant	-/+
ARSA	NM_000487.5:c.892G>T(p.Gly298Cys)	1		1	LP	Missense variant	-/+
ARSA	NM_000487.5:c.917C>T(p.Thr306Met)		1	1	LP	Missense variant	-/+
ARSA	NM_000487.5:c.526C>T(p.Gln176*)	1		1	P	Missense variant	-/+
ASNS	NM_133436.3:c.1031-1G>A(p.?)	1		1	LP	Splicing variant	-/+
ASS1	NM_000050.4:c.421-2A>C(p.?)	1		1	P	Splicing variant	-/+
ASS1	NM_000050.4:c.848del(p.Glu283Glyfs*13)		1	1	LP	Frameshift variant	-/+
ATM	NM_000051.3:c.1339C>T(p.Arg447*)	1		1	LP	Missense variant	-/+
ATM	NM_000051.3:c.5697C>A(p.Cys1899*)		1	1	LP	Missense variant	-/+
ATP7B	NM_000053.3:c.2333G>T(p.Arg778Leu)		1	1	P	Missense variant	-/+
ATP7B	NM_000053.3:c.2755C>G(p.Arg919Gly)	1		1	P	Missense variant	-/+
ATP7B	NM_000053.3:c.2793_2794dup(p.Ser932Cysfs*4)		1	1	LP	Frameshift variant	-/+
ATP7B	NM_000053.3:c.2804C>T(p.Thr935Met)	1	4	5	P	Missense variant	-/+
ATP7B	NM_000053.3:c.2828G>A p.Gly943Asp		1	1	P	Missense variant	-/+
ATP7B	NM_000053.3:c.2975C>T(p.Pro992Leu)		1	1	P	Missense variant	-/+
ATP7B	NM_000053.3:c.3053C>T(p.Ala1018Val)		1	1	LP	Missense variant	-/+
ATP7B	NM_000053.3:c.3316G>A(p.Val1106Ile)	2	1	3	LP	Missense variant	-/+
ATP7B	NM_000053.3:c.3646G>A(p.Val1216Met)	1		1	LP	Missense variant	-/+
BBS2	NM_031885.3:c.534+1G>T(p.?)		1	1	LP	Splicing variant	-/+
BBS2	NM_031885.3:c.700C>T(p.Arg234*)	1		1	P	Missense variant	-/+
BBS2	NM_031885.3:c.1864C>T(p.Arg622*)	1		1	P	Missense variant	-/+
BCHE	NM_000055.3:c.1354C>T(p.Arg452*)	1		1	P	Missense variant	-/+
BCHE	NM_000055.3:c.401dup(p.Asn134Lysfs*24)	2		2	P	Frameshift variant	-/+
BCHE	NM_000055.3:c.1027dup(p.Thr343AsnAsp)	1		1	P	Missense variant	-/+
BCKDHA	NM_000709.3:c.710del(p.Gly237Alafs*93)	1		1	LP	Frameshift variant	-/+
CBS	NM_000071.2:c.210-1G>C(p.?)	1		1	P	Splicing variant	-/+
CCDC39	NM_181426.1:c.496C>T(p.Gln166*)	1		1	LP	Missense variant	-/+
CCDC39	NM_181426.1:c.1110del(p.Glu371Lysfs*11)		1	1	LP	Frameshift variant	-/+
CEP290	NM_025114.3:c.6640A>T(p.Lys2214*)		1	1	LP	Missense variant	-/+
CEP290	NM_025114.3:c.6798G>A(p.Trp2266*)	1		1	LP	Missense variant	-/+
CERKL	NM_001030311.2:c.692del(p.Pro231Hisfs*19)	1		1	LP	Frameshift variant	-/+
CERKL	NM_001030311.2:c.1470C>A(p.Tyr490*)	1		1	LP	Missense variant	-/+
CFTR	NM_000492.3:c.4056G>C(p.Gln1352His)	1	2	3	P	Missense variant	-/+
CFTR	NM_000492.3:c.3883_3886del(p.Ile1295Phefs*32)		1	1	LP	Frameshift variant	-/+
CFTR	NM_000492.3:c.3205G>A(p.Gly1069Arg)		1	1	LP	Missense variant	-/+
CLN3	NM_001042432.1:c.534-2A>G(p.?)		1	1	LP	Splicing variant	-/+
CLRN1	NM_174878.2:c.31dup(p.Cys11Leufs*50)	1		1	LP	Frameshift variant	-/+
COL4A3	NM_000091.4:c.4793T>G(p.Leu1598Arg)	1		1	LP	Missense variant	-/+
COL4A4	NM_000092.4:c.4809+1G>A(p.?)		1	1	LP	Splicing variant	-/+
COL7A1	NM_000094.3:c.2318_2321dup(p.Glu774Aspfs*2)		1	1	LP	Frameshift variant	-/+
CPS1	NM_001875.4:c.779del(p.Leu260*)		1	1	LP	Missense variant	-/+
CPT2	NM_000098.2:c.1384_1396del(p.Ser462Leufs*66)		1	1	LP	Frameshift variant	-/+
CPT2	NM_000098.2:c.338C>T(p.Ser113Leu)		1	1	P	Missense variant	-/+
CPT2	NM_000098.2:c.270del(p.Ile91Leufs*39)		1	1	LP	Frameshift variant	-/+
CRB1	NM_201253.2:c.1841G>T(p.Gly614Val)	1		1	LP	Missense variant	-/+
CTNS	NM_004937.2:c.858C>G(p.Tyr286*)	1		1	LP	Missense variant	-/+
CTNS	NM_004937.2:c.969C>G(p.Asn323Lys)	1		1	LP	Missense variant	-/+
CYP11B1	NM_000497.3:c.1360C>T(p.Arg454Cys)	1		1	LP	Missense variant	-/+
CYP19A1	NM_031226.2:c.1352T>C(p.Leu451Pro)		1	1	LP	Missense variant	-/+
CYP1B1	NM_000104.3:c.1169G>A(p.Arg390His)	3	2	5	P	Missense variant	-/+
CYP21A2	NM_000500.7:c.-126C>T(p.?)	1	2	3	LP	UTR	-/+
CYP21A2	NM_000500.7:c.293-13C>G(p.?)		1	1	P	Intron variant	-/+
CYP21A2	NM_000500.7:c.738+1G>C(p.?)	1		1	LP	Splicing variant	-/+
CYP21A2	NM_000500.7:c.518T>A(p.Ile173Asn)	1		1	P	Missense variant	-/+
CYP21A2	NM_000500.7:c.844G>T(p.Val282Leu)	1		1	P	Missense variant	-/+
CYP21A2	NM_000500.7:c.955C>T(p.Gln319*)		1	1	P	Missense variant	-/+
CYP21A2	NM_000500.7:ex.1_10del(p.?)		1	1	P	Exon deletion	-/+
CYP27A1	NM_000784.3:c.1213C>T(p.Arg405Trp)	1		1	LP	Missense variant	-/+
CYP27A1	NM_000784.3:c.409C>T(p.Arg137Trp)	1		1	LP	Missense variant	-/+
CYP27A1	NM_000784.3:c.379C>T(p.Arg127Trp)		1	1	LP	Missense variant	-/+
CYP27A1	NM_000784.3:c.435G>T(p.Gly145=)	1		1	LP	Samesense variant	-/+
DCLRE1C	NM_001033855.2:ex.1_3del(p.?)		1	1	LP	Exon deletion	-/+
DHCR7	NM_001360.2:c.1349G>T(p.Arg450Leu)	1		1	LP	Missense variant	-/+
DHCR7	NM_001360.2:c.359_374del(p.Lys120Thrfs*2)		1	1	LP	Frameshift variant	-/+
DNAH5	NM_001369.2:c.278-2A>G(p.?)	1		1	LP	Splicing variant	-/+
DPYD	NM_000110.3:c.1774C>T(p.Arg592Trp)	2		2	LP	Missense variant	-/+
DYSF	NM_003494.3:c.3113G>A(p.Arg1038Gln)		1	1	P	Missense variant	-/+
DYSF	NM_003494.3:c.2875C>T(p.Arg959Trp)		1	1	P	Missense variant	-/+
ERCC6	NM_000124.3:c.643G>T(p.Glu215*)	1		1	LP	Missense variant	-/+
ETFDH	NM_004453.3:c.920C>G(p.Ser307Cys)		1	1	LP	Missense variant	-/+
ETFDH	NM_004453.3:c.250G>A(p.Ala84Thr)	1	2	3	P	Missense variant	-/+
ETHE1	NM_014297.4:c.488G>A(p.Arg163Gln)	1		1	P	Missense variant	-/+
ETHE1	NM_014297.4:c.586G>A(p.Asp196Asn)		1	1	LP	Missense variant	-/+
EVC	NM_153717.2:c.130del(p.Leu44Phefs*72)		1	1	LP	Frameshift variant	-/+
EYS	NM_001142800.1:c.6416G>A(p.Cys2139Tyr)	1	3	4	LP	Missense variant	-/+
EYS	NM_001142800.1:c.7228+1G>A(p.?)	2		2	P	Splicing variant	-/+
F5	NM_000130.4:c.286G>C(p.Asp96His)	1		1	P	Missense variant	-/+
FANCA	NM_001286167.3:ex.7-14del(p.?)	1		1	LP	Exon deletion	-/+
FAM161A	NM_001201543.1:ex.4-5del(p.?)		1	1	LP	Exon deletion	-/+
G6PC	NM_000151.3:c.248G>A(p.Arg83His)	1		1	P	Missense variant	-/+
G6PC	NM_000151.3:c.446G>A(p.Arg149Gln)		1	1	LP	Missense variant	-/+
G6PD	NM_001042351.2:c.1376G>T(p.Arg459Leu)	3		3	P	Missense variant	+/+, -/+
G6PD	NM_001042351.2:c.1388G>A(p.Arg463His)	2		2	P	Missense variant	-/+
G6PD	NM_001042351.2:c.1360C>T(p.Arg454Cys)	1		1	P	Missense variant	-/+
G6PD	NM_001042351.2:c.871G>A(p.Val291Met)	1		1	P	Missense variant	-/+
G6PD	NM_001042351.2:c.392G>T(p.Gly131Val)	1		1	P	Missense variant	-/+
GAA	NM_000152.4:c.1843G>A(p.Gly615Arg )	2		2	P	Missense variant	-/+
GAA	NM_000152.4:c.671G>A(p.Arg224Gln)	1		1	LP	Missense variant	-/+
GAA	NM_000152.4:c.752C>T(p.Ser251Leu)	1	1	2	P	Missense variant	-/+
GAA	NM_000152.4:c.761C>T(p.Ser254Leu)	1	1	2	P	Missense variant	-/+
GALC	NM_000153.3:c.1592G>A(p.Arg531His)		1	1	P	Missense variant	-/+
GALC	NM_000153.3:c.1901T>C(p.Leu634Ser)	6	4	10	P	Missense variant	-/+
GALC	NM_000153.3:c.2041G>A(p.Val681Met)		1	1	LP	Missense variant	-/+
GALC	NM_000153.3:c.953C>T(p.Pro318Leu)	1		1	LP	Missense variant	-/+
GALT	NM_000155.3:c.-119_-116del(p.?)	3		3	P	UTR	-/+
GALT	NM_000155.3:c.404C>T(p.Ser135Leu)	1		1	P	Missense variant	-/+
GALT	NM_000155.3:c.940A>G(p.Asn314Asp)	3		3	P	Missense variant	-/+
GAMT	NM_000156.5:c.370del(p.Leu124Cysfs*37)		1	1	LP	Frameshift variant	-/+
GBA	NM_001005741.2:c.1448T>C(p.Leu483Pro)	1		1	P	Missense variant	-/+
GBE1	NM_000158.3:c.1825G>A(p.Glu609Lys)	1	2	3	LP	Missense variant	-/+
GCDH	NM_000159.3:c.1168G>C(p.Gly390Arg)		1	1	LP	Missense variant	-/+
GCDH	NM_000159.3:c.416C>G(p.Ser139Trp)	1		1	LP	Missense variant	-/+
GCDH	NM_000159.3:c.881G>A(p.Arg294Gln)		1	1	LP	Missense variant	-/+
GFM1	NM_024996.5:c.539del(p.Gly180Alafs*11)	1		1	LP	Frameshift variant	-/+
GJB2	NM_004004.5:c.109G>A(p.Val37Ile)	39	39	78	P	Missense variant	-/+
GJB2	NM_004004.5:c.299_300del(p.His100Argfs*14)	1		1	P	Frameshift variant	-/+
GJB2	NM_004004.5:c.230G>A(p.Trp77*)	1		1	P	Missense variant	-/+
GJB2	NM_004004.5:c.176_191del(p.Gly59Alafs*18)	1		1	P	Frameshift variant	-/+
GJB2	NM_004004.5:c.35G>T(p.Gly12Val)	1		1	P	Missense variant	-/+
GJB2	NM_004004.5:c.235del(p.Leu79Cysfs*3)	2	4	6	P	Frameshift variant	-/+
GLDC	NM_000170.3:ex.2del(p.?)	1		1	P	Exon deletion	-/+
GLDC	NM_000170.2: ex.1-8del		1	1	P	Exon deletion	-/+
GNPTAB	NM_024312.4:c.1247G>A(p.Trp416*)	1		1	P	Missense variant	-/+
HBA1/HBA2	αα/-α4.2	1	1	2	P	Exon deletion	-/+
HBA1/HBA2	αα/--SEA	8	6	14	P	Exon deletion	-/+
HBA1/HBA2	αα/-α3.7	4	3	7	P	Exon deletion	-/+
HBA2	NM_000517.6:c.427T>C(p.*143Glnext*31)	1		1	P	Termination codon variant	-/+
HBA2	NM_000517.6:c.369C>G(p.His123Gln)	1		1	P	Missense variant	-/+
HBB	NM_000518.4:c.126_129del(p.Phe42Leufs*19)		3	3	P	Frameshift variant	-/+
HBB	NM_000518.4:c.316-197C>T(p.?)	2	1	3	P	Intron variant	-/+
HBB	NM_000518.4:c.341T>A(p.Val114Glu)	2	1	3	LP	Missense variant	-/+
HBB	NM_000518.4:c.52A>T(p.Lys18*)		1	1	LP	Missense variant	-/+
HEXB	NM_000521.3:c.1303A>T(p.Arg435*)	1		1	LP	Missense variant	-/+
HFE	NM_000410.3:c.187C>G(p.His63Asp )	4	5	9	P	Missense variant	-/+
HFE	NM_000410.3:c.211C>T(p.Arg71*)	1		1	P	Missense variant	-/+
HGSNAT	NM_152419.2:c.493+1G>A(p.?)		1	1	P	Splicing variant	-/+
HPS3	NM_032383.4:c.1838C>G(p.Ser613*)		1	1	LP	Missense variant	-/+
IDUA	NM_000203.5:c.1037T>G(p.Leu346Arg)	1		1	P	Missense variant	-/+
LAMA2	NM_000426.3:c.2049_2050del(p.Arg683Serfs*21)	1		1	P	Frameshift variant	-/+
LAMA2	NM_000426.3:c.1084A>T(p.Arg362*)		2	2	LP	Missense variant	-/+
LAMA3	NM_000227.4:c.4525-2A>T(p.?)		1	1	LP	Splicing variant	-/+
LOXHD1	NM_144612.6:c.5314G>T(p.Glu1772*)		1	1	LP	Missense variant	-/+
LPL	NM_000237.3:c.835C>G(p.Leu279Val)	2		2	LP	Missense variant	-/+
LPL	NM_000237.2:c.292G>A(p.Ala98Thr)		1	1	LP	Missense variant	-/+
MCCC1	NM_020166.4:c.980C>G(p.Ser327*)	1		1	P	Missense variant	-/+
MCCC2	NM_022132.4:c.886_887insTA(p.Tyr296Leufs*26)		1	1	LP	Frameshift variant	-/+
MEFV	NM_000243.2:c.2282G>A(p.Arg761His)	3	2	5	LP	Missense variant	-/+
MKS1	NM_017777.3:c.1411dup(p.Glu471Glyfs*120)		1	1	LP	Frameshift variant	-/+
MKS1	NM_017777.3:c.832G>T(p.Glu278*)		1	1	LP	Missense variant	-/+
MLC1	NM_015166.3:c.65G>A(p.Arg22Gln)	2	2	4	LP	Missense variant	-/+
MMAA	NM_172250.2:c.415_419del(p.Gly139Thrfs*29)	1		1	LP	Frameshift variant	-/+
MMACHC	NM_015506.2:c.683C>T(p.Ala228Val)		2	2	LP	Missense variant	-/+
MMUT	NM_000255.3:c.3G>A(p.?)	1		1	LP	Starting codon variant	-/+
MMUT	NM_000255.4:c.1280G>A(p.Gly427Asp)	1	2	3	P	Missense variant	-/+
MPL	NM_005373.2:c.313_316del(p.Phe105Argfs*6)		1	1	LP	Frameshift variant	-/+
MTHFR	NM_005957.4:c.136C>T(p.Arg46Trp)	2	1	3	LP	Missense variant	-/+
MYO7A	NM_000260.3:c.3503G>A(p.Arg1168Gln)		1	1	LP	Missense variant	-/+
MYO7A	NM_000260.3:c.6070C>T(p.Arg2024*)		1	1	P	Missense variant	-/+
MYO7A	NM_000260.3:c.1184G>A(p.Arg395His)		1	1	LP	Missense variant	-/+
NEB	NM_001271208.1:c.22378-2A>G(p.?)	1		1	LP	Splicing variant	-/+
NEB	NM_001271208.1:c.1152+1G>A(p.?)		1	1	P	Splicing variant	-/+
NEB	NM_001271208.1c.5900T>A(p.Leu1967*)	1		1	LP	Missense variant	-/+
NPC1	NM_000271.4:c.3467A>G(p.Asn1156Ser)	1		1	LP	Missense variant	-/+
NPC1	NM_000271.4:c.1844G>A(p.Arg615His)		1	1	LP	Missense variant	-/+
NPC2	NM_006432.3:c.230_249del(p.Ile77Thrfs*6)		1	1	LP	Frameshift variant	-/+
NPHP1	NM_001128178:ex.1_20del(p.?)	2		2	P	Exon deletion	-/+
NPHS1	NM_004646.3:c.928G>A(p.Asp310Asn)	2	1	3	LP	Missense variant	-/+
PAH	NM_000277.2:c.1238G>C(p.Arg413Pro)		2	2	P	Missense variant	-/+
PAH	NM_000277.2:c.611A>G(p.Tyr204Cys)	2		2	P	Missense variant	-/+
PAH	NM_000277.2:c.721C>T(p.Arg241Cys)	1	1	2	P	Missense variant	-/+
PAH	NM_000277.2:c.728G>A(p.Arg243Gln)		2	2	P	Missense variant	-/+
PAH	NM_000277.2:c.1223G>A(p.Arg408Gln)		1	1	P	Missense variant	-/+
PAH	NM_000277.2:c.552_556del(p.Lys184Asnfs*14)	1		1	LP	Frameshift variant	-/+
PAH	NM_000277.2:c.331C>T(p.Arg111*)		1	1	P	Missense variant	-/+
PAH	NM_000277.2:c.1197A>T(p.Val399=)	1		1	P	Samesense variant	-/+
PAH	NM_000277.2:c.1139C>T(p.Thr380Met)		1	1	P	Missense variant	-/+
PAH	NM_000277.2:c.666T>G(p.Asp222Glu)		1	1	VUS	Missense variant	-/+
PAH	NM_000277.2:c.505C>A(p.Arg169Ser)		1	1	LP	Missense variant	-/+
PCDH15	NM_033056.3:c.4699_4715dup(p.Leu1573Glufs*18)	3		3	LP	Frameshift variant	-/+
PEX1	NM_000466.2:c.2966T>C(p.Ile989Thr)	1		1	LP	Missense variant	-/+
PEX10	NM_153818.1:c.874_875del(p.Leu292Valfs*66)		1	1	P	Frameshift variant	-/+
PEX10	NM_153818.1:c.837-1G>A(p.?)		1	1	LP	Splicing variant	-/+
PKHD1	NM_138694.3:c.11314C>T(p.Arg3772*)	2	1	3	P	Missense variant	-/+
PKHD1	NM_138694.3:c.6097A>G(p.Arg2033Gly)		1	1	LP	Missense variant	-/+
PLA2G6	NM_003560.3:c.2222G>A(p.Arg741Gln)	1		1	P	Missense variant	-/+
PLA2G6	NM_003560.3:c.991G>T(p.Asp331Tyr)		1	1	P	Missense variant	-/+
PMM2	NM_000303.2:c.430T>C(p.Phe144Leu)		1	1	LP	Missense variant	-/+
PMM2	NM_000303.2:c.395T>C(p.Ile132Thr)	1		1	LP	Missense variant	-/+
PMM2	NM_000303.2:ex.2del(p.?)	1		1	LP	Exon deletion	-/+
POLG	NM_002693.2:c.2557C>T(p.Arg853Trp)		1	1	LP	Missense variant	-/+
POLG	NM_002693.2:c.2890C>T(p.Arg964Cys)	3	3	6	P	Missense variant	-/+
PTS	NM_000317.2:c.73C>G(p.Arg25Gly)		1	1	LP	Missense variant	-/+
PTS	NM_000317.2:c.155A>G(p.Asn52Ser)		1	1	P	Missense variant	-/+
PYGM	NM_005609.3:c.1969+1G>T(p.?)		1	1	LP	Splicing variant	-/+
PYGM	NM_005609.3:c.1147G>A(p.Glu383Lys)	1		1	LP	Missense variant	-/+
RAG1	NM_000448.2:c.2095C>T(p.Arg699Tr)	1		1	LP	Missense variant	-/+
RARS2	NM_020320.4:c.1480_1481del(p.Gln494Valfs*17)		1	1	LP	Frameshift variant	-/+
RPGRIP1L	NM_015272.4:c.3221-2A>G(p.?)	1		1	LP	Splicing variant	-/+
RPGRIP1L	NM_015272.4:c.3299_3300dup(p.Ala1101Serfs*34)	1	1	2	LP	Frameshift variant	-/+
SACS	NM_014363.5:c.11150_11154del(p.Lys3717Thrfs*4)		1	1	LP	Frameshift variant	-/+
SACS	NM_014363.5:c.6000_6004del(p.Arg2002Cysfs*25)	1		1	P	Frameshift variant	-/+
SACS	NM_014363.5:c.4756_4760del(p.Asn1586Tyrfs*3)	1		1	P	Frameshift variant	-/+
SACS	NM_000231.1:ex.1_8del(p.?)		1	1	P	Exon deletion	-/+
SAMHD1	NM_015474.3:c.1746+2T>A(p.?)	1		1	LP	Splicing variant	-/+
SERPINA1	NM_000295.4:c.227_229del(p.Phe76del)	1		1	P	Amino acid deletion	-/+
SGCA	NM_000023.3:c.313-2A>G(p.?)	1		1	LP	Splicing variant	-/+
SGCD	NM_000337.5:c.493C>T(p.Arg165*)	1		1	LP	Missense variant	-/+
SGCG	NM_014363.4:ex.5_10del(p.?)		1	1	LP	Exon deletion	-/+
SGSH	NM_000199.4:c.1129C>T(p.Arg377Cys)		1	1	LP	Missense variant	-/+
SKIC3	NM_014639.3:c.3464_3465del(p.Lys1155Argfs*3)		1	1	P	Frameshift variant	-/+
SKIC3	NM_014639.3:c.300C>A(p.Tyr100*)		1	1	LP	Missense variant	-/+
SKIC3	NM_014639.3:c.3625C>T(p.Arg1209*)		1	1	LP	Missense variant	-/+
SKIC3	NM_014639.3:c.3426dup(p.Ala1143Serfs*4)		2	2	P	Frameshift variant	-/+
SKIC3	NM_014639.3:c.3507T>G(p.Tyr1169*)		3	3	P	Missense variant	-/+
SLC12A3	NM_000339.2:c.179C>T(p.Thr60Met)	1		1	P	Missense variant	-/+
SLC12A3	NM_000339.2:c.1456G>A(p.Asp486Asn)		1	1	LP	Missense variant	-/+
SLC12A3	NM_000339.2:c.2532G>A(p.Trp844*)	1		1	P	Missense variant	-/+
SLC12A3	NM_000339.2:c.1926-2A>T(p.?)		1	1	LP	Splicing variant	-/+
SLC12A3	NM_000339.2:c.2890C>T(p.Arg964Trp)		1	1	LP	Missense variant	-/+
SLC12A6	NM_133647.1:c.665dup(p.Ile223Asnfs*22)		1	1	LP	Frameshift variant	-/+
SLC22A5	NM_003060.3:c.1400C>G(p.Ser467Cys)		2	2	P	Missense variant	-/+
SLC22A5	NM_003060.3:c.51C>G(p.Phe17Leu)	2		2	P	Missense variant	-/+, +/+
SLC22A5	NM_003060.3:c.760C>T(p.Arg254*)	1	1	2	P	Missense variant	-/+
SLC22A5	NM_003060.3:c.695C>T(p.Thr232Met)	1		1	LP	Missense variant	-/+
SLC22A5	NM_003060.3:c.832C>T(p.Arg278*)		1	1	P	Missense variant	-/+
SLC25A13	NM_014251.2:c.615+5G>A(p.?)		3	3	P	Intron variant	-/+
SLC25A13	NM_014251.2:c.852_855del(p.Met285Profs*2)	2	1	3	P	Frameshift variant	-/+
SLC25A13	NM_014251.2:c.848+1del(p.?)	1		1	P	Splicing variant	-/+
SLC25A13	NM_014251.2:c.182_186del(p.Leu61Trpfs*20)	1		1	LP	Frameshift variant	-/+
SLC25A13	NM_014251.2:c.1638_1660dup(p.Ala554Glyfs*17)		1	1	LP	Frameshift variant	-/+
SLC26A4	NM_000441.1:c.919-2A>G(p.?)	2	5	7	P	Splicing variant	-/+
SLC26A4	NM_000441.1:c.1003T>C(p.Phe335Leu)	1		1	P	Missense variant	-/+
SLC26A4	NM_000441.1:c.1237C>T(p.Gln413*)	1		1	LP	Missense variant	-/+
SLC26A4	NM_000441.1:c.2167C>G(p.His723Asp)	1		1	LP	Missense variant	-/+
SLC26A4	NM_000441.1:c.1264-12T>A(p.?)	1		1	LP	Intron variant	-/+
SLC26A4	NM_000441.1:c.281C>T(p.Thr94Ile)		1	1	LP	Missense variant	-/+
SLC26A4	NM_000441.1:c.1975G>C(p.Val659Leu)		1	1	P	Missense variant	-/+
SLC26A4	NM_000441.1:c.2168A>G(p.His723Arg)		1	1	P	Missense variant	-/+
SLC26A4	NM_000441.1:c.754T>C(p.Ser252Pro)		1	1	LP	Missense variant	-/+
SLC37A4	ENST00000357590.5:c.446G>A(p.Gly149Glu)	1		1	LP	Missense variant	-/+
SLC7A7	NM_001126106.2:c.625+1G>A(p.?)		1	1	P	Splicing variant	-/+
SLC7A7	NM_001126106.2:c.1387del(p.Val463Cysfs*56)		1	1	P	Frameshift variant	-/+
SMN1	NM_000344.3:ex.7_8del(p.?)	5	3	8	P	Exon deletion	-/+
TGM1	NM_000359.2:c.834del(p.Thr279Profs*51)	1		1	LP	Frameshift variant	-/+
TGM1	NM_000359.2:c.420A>G(p.Ile140Met)	1		1	LP	Missense variant	-/+
TGM1	NM_000359.2:c.1298+1G>C(p.?)		1	1	LP	Splicing variant	-/+
TH	NM_199292.2:c.457C>T(p.Arg153*)	1	1	2	P	Missense variant	-/+
TPP1	NM_000391.3:c.632T>A(p.Leu211*)		1	1	LP	Missense variant	-/+
TYR	NM_000372.4:c.1199G>T(p.Trp400Leu)	1	1	2	P	Missense variant	-/+
TYR	NM_000372.4:c.895C>A(p.Arg299Ser)	1		1	P	Missense variant	-/+
TYR	NM_000372.4:c.741C>A(p.Cys247*)		1	1	P	Missense variant	-/+
UGT1A1	NM_000463.2:c.1091C>T(p.Pro364Leu)	9	7	16	LP	Missense variant	-/+, +/+
UGT1A1	NM_000463.2:c.1456T>G(p.Tyr486Asp)	1		1	P	Missense variant	-/+
UNC13D	NM_199242.2:c.322-2A>G(p.?)		1	1	P	Splicing variant	-/+
UNC13D	NM_199242.2:c.1241G>T(p.Arg414Leu)	1		1	LP	Missense variant	-/+
UNC13D	NM_199242.2:c.2588G>A(p.Gly863Asp)	1		1	LP	Missense variant	-/+
USH2A	NM_206933.2:c.7068T>G(p.Asn2356Lys)	2	1	3	LP	Missense variant	-/+
USH2A	NM_206933.2:c.8559-2A>G(p.?)	1		1	P	Splicing variant	-/+
USH2A	NM_206933.2:c.5858-1G>A(p.?)		1	1	P	Splicing variant	-/+
USH2A	NM_206933.2:c.11520_11523del(p.Tyr3840*)		1	1	LP	Missense variant	-/+
USH2A	NM_206933.2:c.9469C>T(p.Gln3157*)		1	1	P	Missense variant	-/+
USH2A	NM_206933.2:c.538T>C(p.Ser180Pro)	1		1	LP	Missense variant	-/+
USH2A	NM_206933.2:c.4616C>T(p.Thr1539Ile)	1		1	LP	Missense variant	-/+
USH2A	NM_206933.2:c.5581G>A(p.Gly1861Ser)	1		1	P	Missense variant	-/+
USH2A	NM_206933.2:c.2802T>G(p.Cys934Trp)	1		1	P	Missense variant	-/+
USH2A	NM_206933.2:c.15178T>C(p.Ser5060Pro)		1	1	LP	Missense variant	-/+
VPS13A	NM_033305.2:c.8909del(p.Gly2970Aspfs*6 )		1	1	LP	Frameshift variant	-/+
VPS13B	NM_017890.5:ex.17del(p.?)	1		1	P	Exon deletion	-/+
VPS13B	NM_017890.4:c.2954del(p.Pro985Leufs*37)		1	1	LP	Frameshift variant	-/+
VPS13B	NM_017890.4:c.4684_4685del(p.Glu1562Argfs*7)		1	1	P	Frameshift variant	-/+
VSX2	NM_182894.2:c.267del(p.Gln90Serfs*51)	1		1	LP	Frameshift variant	-/+
WNT10A	NM_025216.2:c.376+1G>A(p.?)	1		1	LP	Splicing variant	-/+
WNT10A	NM_025216.2:c.310C>T(p.Arg104Cys)	1		1	LP	Missense variant	-/+
XPA	NM_000380.3:c.631C>T(p.Arg211*)	1		1	P	Missense variant	-/+
XPC	NM_004628.4:c.194dup(p.Ser66Phefs*16)		1	1	LP	Frameshift variant	-/+

## Sheet: Table S4
Table S4 The recurrent variant of genes with AF≥1/200
System	Gene [transcript]	Disease	Number of variants	The most recurrent variants in this experiment (no. of samples, %)	The most recurrent variants in the references (no. of samples, %) [PubMed ID]	Recurrent variant reported in literature [PubMed ID]
Metabolic/endocrine System	UGT1A1	Crigler-Najjar Syndrome	17	c.1091C>T(p.Pro364Leu) (16, 3.6%)1 c.1456T>G(p.Tyr486Asp) (1, 0.23%)2	-	c.211G＞A (p.Gly71Arg), c.1456T＞G(p.Tyr486Asp) [26250421] c.1091C>T(p.Pro364Leu) [35426266]
	PAH	Phenylalanine Hydroxylase Deficiency Disease	15	c.721C>T(p.Arg241Cys) (2, 0.45%)2 c.611A>G(p.Tyr204Cys) (2, 0.45%)2 c.1238G>C(p.Arg413Pro) (2, 0.45%)2 c.728G>A(p.Arg243Gln) (2, 0.45%)2 c.1197A>T(p.Val399=) (1, 0.23%)2 c.331C>T(p.Arg111*) (1, 0.23%)2	c.721C>T(p.Arg241Cys) (6, 0.4%) [35314707] c.158G>A(p.R53H) (19,5.8%) [33805278]	c.158G>A (p.Arg53His), c.331C>T(p.Arg111*), c.442-1G>A(p.?), c.721C>T(p.Arg241Cys), c.611A>G(p.Tyr204Cys), c.1068C>G(p.Tyr356Ter), c.1197A>T(p.Val399=), c.1238G>C(p.Arg413Pro) [28982351] c.728G>A(p.Arg243Gln) [38061323]
	ATP7B	Wilson Disease	15	c.2804C>T(p.Thr935Met) (5, 1.14%)1 c.2333G>T(p.Arg778Leu) (1, 0.23%)2 c.2975C>T(p.Pro992Leu) (1, 0.23%)2 c.2828G>A( p.Gly943Asp) (1, 0.23%)2 c.2755C>G(p.Arg919Gly) (1, 0.23%)2	c.2975C>T(p.Pro992Leu) (6, 0.4%) [35314707] c.2804C>T(p.Thr935Met) (3, 1.1%) [33805278]	c.1531C>T(p.Gln511Ter), c.2333G>T(p.Arg778Leu), c.2621C>T(p.Ala874Val), c.2828G>A(p.Gly943Asp), c.2975C>T(p.Pro992Leu), c.3443T>C(p.Ile1148Thr) [26112727] c.2755C>G(p.Arg919Gly), c.2804C>T (p.Thr935Met) [11405812] c.3809A>G(p.Asn1270Ser) [25390358]
	SLC25A13 [NM_014251]	Citrin Deficiency	9	c.852_855del(p.Met285Profs*2) (3, 0.68%)1 c.615+5G>A(p.?) (2, 0.45%)2 c.1638_1660dup(p.Ala554Glyfs*17) (1, 0.24%)2	c.852_855del(p.Met285ProfsTer2) (21, 1.36%) [35314707] c.852_855del(p.Met285Profs*2) (22, 0.78%) [32573981] c.2T>C(p.Met1?) (66, 2.33%) [32573981]	c.852_855del(p.Met285Profs*2), c.615+5G>A(p.?), c.1638_1660dup(p.Ala554Glyfs*17), c.1750+72_1751-4dup17ins(p.?), c.199C>T(p.?), c.1751-5_1751-4ins(p.?), c.199C>T(p.Gln67*) [34295780]
	CYP21A2 [NM_000500]	Congenital Adrenal Hyperplasia Due to 21 Hydroxylase Deficiency	9	c.-126C>T(p.?) (3, 0.685%)1 ex.1_10del(p.?) (1, 0.23%)2 c.518T>A(p.Ile173Asn) (1, 0.23%)2 c.844G>T(p.Val282Leu) (1, 0.23%)2 c.955C>T(p.Gln319*) (1, 0.23%)2	-	c.332_339del(p.Gly111Valfs*21), c.518T>A (p.Ile173Asn), c.707T>A(p.Ile236Asn), c.92C>T (p.Pro31Leu), c.518T>A(p.Ile173Asn), c.844G>C(p.Val282Leu), c.923dup(p.Leu308Phefs*6), c.955C>T(p.Gln319Ter), c.1069C>T(p.Arg357Trp) [35882282]
	G6PD [NM_00104235]	Glucose-6-Phosphate Dehydrogenase Deficiency	8	c.1376G>T(p.Arg459Leu) (2, 0.45%)2 c.1388G>A(p.Arg463His) (2, 0.45%)2 c.871G>A(p.Val291Met) (1, 0.23%)2	-	c.95A>G(p.His32Arg), c.1024C>T(p.Leu342Phe), c.1388G>A(p.Arg463His) [34895177] c.871G>A(p.Val291Met), c.1376G>T(p.Arg459Leu) [30315739]
	SLC22A5 [NM_003060]	Primary Carnitine Deficiency	8	c.1400C>G(p.Ser467Cys) (2, 0.45%)2 c.51C>G(p.Phe17Leu) (2, 0.45%)2 c.760C>T(p.Arg254*) (2, 0.45%)2	c.1400C>G(p.Ser467Cys) (14, 0.91%) [35314707] c.51C>G(p.Phe17Leu) (6, 0.39%) [35314707]] c.760C>T( p.Arg254Ter) (6, 0.39%) [35314707] c.1400C>G(p.Ser467Cys) (26,0.92%) [32573981]	c.1400C > G (p.Ser467Cys), c.51C > G (p.Phe17Leu)[38061323] c.760C > T (p.Arg254*) [25132046] c.1400C>G(p.Ser467Cys) [36568374]
	GALT [NM_000155]	Galactosemia	7	c.-119_-116del(p.?) (3, 0.68%) c.940A>G(p.Asn314Asp) (3, 0.68%)	-	-
	GAA [NM_000152]	Pompe disease	7	c.1843G>A(p.Gly615Arg ) (2,0.45%) c.752C>T(p.Ser251Leu) (2,0.45%) c.761C>T(p.Ser254Leu) (2,0.45%)	-	c.546G>T (p.Thr182=), c.1726G>A (p.Gly576Ser), c.1857C > G (p.Ser619Arg) [29124014] c.1798C>T (p.Arg600Cys) c.1822C>T(p.Arg608X) [34046054] c.1935C>A (p.Asp645Glu) [32474937] c.2065G>A (p.Glu689Lys) [35684947] c.2238G>C(p.Trp746Cys) [25526786] c.2662G>T (p.Glu888Ter) [30943998]
	CFTR [NM_000492.3]	Cystic fibrosis	5	c.4056G>C(p.Gln1352His) (3, 0.68%)1	-	c.1210-12T(p.?), c.1666A>G(p.Ile556Val) [32777524] c.262_263del(p.Leu88fs), c.1405A>G(p.Met469Val), c.1865G>A(p.Gly622Asp), c.2909G>A(P.Gly970Asp) [35313924]
Hematological System	HBA1/HBA2 [NM_000517.6]	Alpha-Thalassemia	23	αα/--SEA (14, 3.18%)1 αα/-α3.7 (7,1.59%)1 αα/-α4.2 (2,0.45%)1 c.427T>C(p.*143Glnext*31) (1, 0.23%)2 c.369C>G(p.His123Gln) (1, 0.23%)2	αα/--SEA (19, 4.5%) [35314707] αα/--SEA (56, 15.9%) [33805278] αα/-α3.7 (36, 1.3%) [32573981] αα/-α3.7 (33, 9.3%) [33805278]	αα/--SEA, αα/-α3.7, αα/-α4.2, αα/--SMED, c.369C>G(p.His123Gln), c.377T>C(p.Leu126Pro), c.427T>C(p.*143Glnext*31) [32128738]
	HBB [NM_000518.4]	Beta-Thalassemia	10	c.126_129del(p.Phe42Leufs*19) (4,0.91%)1 c.341T>A(p.Val114Glu) (3, 0.75%) c.316-197C>T(p.?) (3, 0.75%)1 c.52A>T(p.Lys18*) (1, 0.23%)2	c.126_129del(p.Phe42LeufsTer19) (15, 1.0%) [35314707] c.126_129del(p.Phe42LeufsTer19) (13, 3.7%) [33805278] c.316-197C>T(p.?) (8, 2.3%) [33805278]	c.-78A>G(p.?), c.-79A>G(p.?), c.52A>T(p.Lys18*), c.79G>A (p.Glu27Lys), c.92+1G>T(p.?), c.124_127delTTCT(p.Phe42Leufs*19), c.216_217insA(p.Ser73Lysfs*2), c.316-197C>T(p.?) [32128739]
	HFE	Hemochromatosis, HFE-related	10	c.187C>G(p.His63Asp ) (9, 2.05%)1	-	c.187C>G(p.His63Asp), c.193A>T(p.Ser65Cys), c.845G>A(p.Cys282Tyr) [31335359]
Auditory System	GJB2 [NM_004004.5]	Autosomal Recessive Nonsyndromic Deafness 1a	88	c.109G>A(p.Val37Ile) (78, 17.73%)1 c.235del(p.Leu79Cysfs*3) (6, 1.36%)1 c.299_300del(p.His100Argfs*14) (1, 0.23%)2 c.176_191del(p.Gly59Alafs*18) (1, 0.23%)2 c.35G>T(p.Gly12Val) (1, 0.23%)2	c.109G>A(p.Val37Ile) (347, 22.5%) [35314707] c.235del(p.Leu79Cysfs*3) (69, 2.4%) [32573981] c.235del(p.Leu79Cysfs*3) (18,5.1%) [33805278]	c.109G>A (p.Val37Ile), c.1079C>T(p.Ala360Val) [26252218] c.235del(p.Leu79Cysfs*3) [29968368] c.35G>T(p.Gly12Val), c.176_191del(p.Gly59Alafs*18), c.299_300del(p.His100Argfs*14) [31035178]
	SLC26A4 [NM_000441.1]	Pendred Syndrome	15	c.919-2A>G(p.?) (7, 1.59%)1 c.2168A>G(p.His723Arg) (1, 0.23%)2	c.852_855del(p.Met285ProfsTer2) (21, 1.4%) [35314707] c.919-2A>G(p.?) (28, 0.99%) [32573981] c.919-2A>G(p.?) (14,4.0%) [33805278]	c.2168A>G(p.His723Arg), c.919-2A>G(p.?) [29968368]
	USH2A [NM_206933.2]	Usher Syndrome	12	c.7068T>G(p.Asn2356Lys) (3, 0.68%) c.8559-2A>G(p.?) (1, 0.23%)2 c.9469C>T(p.Gln3157*) (1, 0.23%)2	c.2802T>G(p.Cys934Trp) (24,0.85%) [32573981]	c.99_100insT(p.Arg34Serfs41), c.2802T>G(p.Cys934Trp), c.8232G>C(p.Trp2744Cys), c.8284C>G(p.Pro2762Ala), c.8559-2A>G(p.?), c.9469C>T(p.Gln3157*), c.9958G>T(p.Gly3320Cys), c.10331G>A(p.Cys3444Tyr), c.11156G>A(p.Arg3719His), c.13465G>A(p.Gly4489Ser) [36110214]
Nervous System	GALC	Krabbe Disease	13	c.1901T>C(p.Leu634Ser) (10, 2.27%)1	c.1901T>C(p.Leu634Ser) (22, 1.4%) [35314707] c.1901T>C(p.Leu634Ser) (66，2.26%) [32573981]	c.1901T>C(p.Leu634Ser) [32677356] c.2002A>G(p.Thr668Ala), c.683_694del12insCTC(p.Asn228_Ser232delinsThrPro) [20886637]
	SKIC3 [NM_014639.3]	Tricho-Hepato-Enteric Syndrome	8	c.3507T>G(p.Tyr1169*) (3,0.68%) c.3426dup(p.Ala1143Serfs*4) (2,0.45%)	-	-
	POLG [NM_002693.2]	Progressive extraocular muscle paralysis	7	c.2890C>T(p.Arg964Cys) (6,1.36%)1	c.2890C>T(p.Arg964Cys) (19, 1.23%) [35314707]	c.2890C>T (p.Arg964Cys) [35314707]
Musculoskeletal System	SMN1 [NM_000344.3]	Spinal Muscular Atrophy	8	exon 7_8del(p.?) (8,1.82%)1	exon 7 deletion (7, 1.64%) [35314707] exon7 heterozygous deletion (39, 1.38%) [32573981] exon 7 deletion (21,1.59%) [33805278] silent variant (2, 0.47%) [35314707]	exon 7 and 8 deletions [33805278]
Immune System	MEFV [NM_000243.2]	Familial Mediterranean fever	5	c.2282G>A(p.Arg761His) (5, 1.14%)	-	c.444G>C (p.Glu148Asp), c.329T>C (p.Leu110Pro) [31803701] c.1105C>T(p.Pro369Ser) [20602240]
Ophthalmologic system	EYS [NM_001142800.1]	Retinitis Pigmentosa	6	c.6416G>A(p.Cys2139Tyr) (4, 0.91%)1	-	c.6416G>A(p.Cys2139Tyr), c.6557G>A (p.Gly2186Glu), c.7492G>C (p.Ala2498Pro) [34689181]
	CYP1B1 [NM_000104.3]	Primary congenital glaucoma	5	c.1169G>A(p.Arg390His) (5, 1.14%)1	c.319C>G(p.Leu107Val) (34, 1.20%) [32573981]	c.4124C>G(p.L107V), c.8006G>A(p.R390H) [29903728]
Renal system	SLC12A3 [NM_000339.2]	Gitelman syndrome	5	c.179C>T(p.Thr60Met) (1,0.23%)2 c.1456G>A(p.Asp486Asn) (1,0.23%)2	-	c.179C>T(p.Thr60Met), c.539C>A (p.Thr180Lys), c.2573T>A（p.Leu858His), c.1456G>A(p.Asp486Asn) [33993910]
Note: 1: Reported recurrent variants according to the column “Recurrent variant reported in the reference” and AF≥0.5% in this study; 2: Reported recurrent variants according to the column “Recurrent variant reported in the reference” and AF<0.5% in this study.

## Sheet: Table S5
Table S5 Comparison of CNV and SNV carrier rates between female and male
Gender	Heterozygous SNV/Indels		Heterozygous		Homozygous SNV/Indels		Cis SNV		Total number of variants		Number of variants per capita
			CNV
	Number	Rate	Number	Rate	Number	Rate	Number	Rate	Number	Carrier Rate
Female	224	0.8615	24	0.0923	4	0.0154	8	0.0308	260	50.88%a	1.18c
Male	229	0.9124	19	0.0757	1	0.004	2	0.008	251	49.12%b	1.14d
Total	453	0.8865	43	0.0841	5	0.0098	10	0.0196	511	1	1.16
Note:	a. Calculated as the number of female variants/total number of variants (n=511));
	b. Calculated as the number of male variants/total number of variants (n=511);
	c. Calculated as the total number of female variants/ the number of females (n=220);
	d. Calculated as the total number of male variants/ the number of males (n=220).

## Sheet: Table S6
Table S6 Carrier frequency of genes in the ECS panel
Gene	Number of variants	Disease	Inheritance pattern	Disease systerm	Allelic frequency	Carrier Rate
GJB2	88	Autosomal Recessive Nonsyndromic Deafness 1a	AR	auditory	0.1	0.2
HBA1/HBA2	23	Alpha-Thalassemia	AR	hematological	0.028	0.0568
HBA2	2		AR			0.00454545
UGT1A1	17	Crigler-Najjar Syndrome	AR	metabolic/endocrine	0.019	0.0386364
SLC26A4	15	Pendred Syndrome	AR	auditory	0.0170455	0.0340909
PAH	15	Phenylalanine Hydroxylase Deficiency Disease	AR	metabolic/endocrine	0.0170455	0.0340909
ATP7B	15	Wilson Disease	AR	metabolic/endocrine, nervous	0.0170455	0.0340909
USH2A	12	Usher Syndrome	AR	auditory	0.015	0.0295
CLRN1	1		AR			0.00227273
GALC	12	Krabbe Disease	AR	nervous	0.0136	0.0272727
HBB	10	Beta-Thalassemia	AR	hematological	0.011	0.0227273
HFE	10	Hemochromatosis, HFE-related	AR	hematological	0.011	0.0227273
EYS	6	Retinitis Pigmentosa	AR	ophthalmologic	0.01	0.0205
CERKL	2		AR			0.00454545
FAM161A	1		AR			0.00227273
SLC25A13	9	Citrin Deficiency	AR	metabolic/endocrine	0.01	0.0204545
CYP21A2	9	Congenital Adrenal Hyperplasia Due to 21 Hydroxylase Deficiency	AR	metabolic/endocrine	0.01	0.0204545
SKIC3	8	Trichohepatoenteric syndrome 1	AR	nervous	0.00909091	0.0181818
SMN1	8	Spinal Muscular Atrophy	AR	musculoskeletal	0.00909091	0.0181818
G6PD	8	Glucose-6-Phosphate Dehydrogenase Deficiency	XL	metabolic/endocrine	0.00909091	0.0181818
SLC22A5	8	Primary Carnitine Deficiency	AR	metabolic/endocrine	0.00909091	0.0181818
GALT	7	Galactosemia	AR	metabolic/endocrine	0.00795455	0.0159091
POLG	7	Progressive extraocular muscle paralysis	AR	nervous	0.00795455	0.0159091
GAA	7	Pompe disease	AR	metabolic/endocrine	0.00795455	0.0159091
BBS2	3	Bardet-Biedl syndrome	AR	multi-system	0.006	0.0113636
CEP290	2					0.00454545
SLC12A3	5	Gitelman syndrome	AR	renal	0.006	0.0113636
MEFV	5	Familial Mediterranean fever	AR	immune	0.006	0.0113636
CFTR	5	cystic fibrosis	AR	metabolic/endocrine	0.006	0.0113636
CYP1B1	5	Primary congenital glaucoma	AR	ophthalmologic	0.006	0.0113636
ALMS1	4	Alstrom syndrome	AR	multi-system	0.00454545	0.00909091
BCHE	4	Butyrylcholinesterase deficiency	AR	metabolic/endocrine	0.00454545	0.00909091
NPHP1	2	Joubert syndrome	AR	nervous, renal	0.00454545	0.00909091
MKS1	2	Joubert syndrome		nervous, multi-system		0.00454545
MMUT	4	Methylmalonic acidemia, MUT-related	AR	metabolic/endocrine	0.00454545	0.00909091
PKHD1	4	Polycystic renal disease, PKHD1-related	AR	renal	0.00454545	0.00909091
SACS	4	Autosomal Recessive Spastic Ataxia of Charlevoix-Saguenay	AR	nervous	0.00454545	0.00909091
MLC1	4	Megalencephalic leukoencephalopathy with subcortical cysts	AR	nervous	0.00454545	0.00909091
CYP27A1	4	Cerebrotendinous xanthomatosis	AR	nervous	0.00454545	0.00909091
ETFDH	4	Glutaric aciduria IIC	AR	metabolic/endocrine	0.00454545	0.00909091
TYR	4	Oculocutaneous Albinism Type 1	AR	ophthalmologic	0.00454545	0.00909091
VPS13B	3	Cohen syndrome	AR	nervous	0.00340909	0.00681818
LAMA2	3	Muscular dystrophy, LAMA2-related	AR	musculoskeletal	0.00340909	0.00681818
RPGRIP1L	3	Meckel syndrome	AR	nervous	0.00340909	0.00681818
MTHFR	3	Homocystinuria, MTHFR-related	AR	metabolic/endocrine	0.00340909	0.00681818
MYO7A	3	Non-syndromic hearing loss, MYO7A-related	AR	auditory	0.00340909	0.00681818
PCDH15	3	Non-syndromic hearing loss, PCDH15-related	AR	auditory	0.00340909	0.00681818
NEB	3	Nemaline myopathy	AR	musculoskeletal	0.00340909	0.00681818
LPL	3	Familial lipoprotein lipase deficiency	AR	metabolic/endocrine	0.00340909	0.00681818
PEX1	1	Zellweger syndrome, PEX1-related	AR	metabolic/endocrine	0.003	0.00681818
PEX10	2					0.00454545
CPT2	3	Carnitine palmitoyltransferase II deficiency	AR	metabolic/endocrine	0.003	0.00681818
GBE1	3	Glycogen storage disease IV	AR	metabolic/endocrine	0.003	0.00681818
GCDH	3	Glutaric aciduria, type I	AR	metabolic/endocrine	0.003	0.00681818
NPHS1	3	Congenital nephrotic syndrome, type 1	AR	renal	0.003	0.00681818
TGM1	3	Congenital ichthyosis	AR	dermatological	0.003	0.00681818
PMM2	3	Congenital disorder of glycosylation type 1a	AR	nervous	0.003	0.00681818
UNC13D	3	Hemophagocytic lymphohistiocytosis, familial, 3	AR	immune	0.003	0.00681818
ARSA	3	Metachromatic leukodystrophy	AR	nervous	0.003	0.00681818
MCCC1	1	3-Methylcrotonyl-CoA carboxylase 1 deficiency (3-MCC deficiency)	AR	metabolic/endocrine	0.002	0.005
MCCC2	1
COL4A3	1	Alport syndrome, COL4A3-related	AR	renal, auditory	0.002	0.005
COL4A4	1
PTS	2	Tetrahydrobiopterin deficiency	AR	metabolic/endocrine	0.002	0.005
WNT10A	2	Schopf-Schulz-Passarge syndrome	AR	dermatological	0.002	0.005
TH	2	Segawa syndrome	AR	nervous	0.002	0.005
DHCR7	2	Smith-Lemli-Opitz syndrome	AR	metabolic/endocrine	0.002	0.005
DYSF	2	Limb-girdle muscular dystrophy type 2B	AR	musculoskeletal	0.002	0.005
ALPL	2	Hypophosphatasia	AR	metabolic/endocrine	0.002	0.005
ACADS	2	Short-chain acyl-coA dehydrogenase (SCAD) Deficiency	AR	metabolic/endocrine	0.002	0.005
DPYD	2	Dihydropyrimidine dehydrogenase deficiency	AR	metabolic/endocrine	0.002	0.005
GLDC	2	Glycine encephalopathy, GLDC-related	AR	metabolic/endocrine	0.002	0.005
ATM	2	Ataxia-telangiectasia	AR	nervous, immune	0.002	0.005
ASS1	2	Citrullinemia	AR	metabolic/endocrine	0.002	0.005
CTNS	2	Cystinosis	AR	metabolic/endocrine	0.002	0.005
MMACHC	2	Methylmalonic aciduria and homocystinuria, cblC type	AR	metabolic/endocrine	0.002	0.005
SLC7A7	2	Lysinuric protein intolerance	AR	metabolic/endocrine	0.002	0.005
NPC1	2	Niemann-Pick disease, type C1	AR	metabolic/endocrine	0.002	0.005
G6PC	2	Glycogen Storage disease, type 1a	AR	metabolic/endocrine	0.002	0.005
PYGM	2	Glycogen storage disease type V	AR	metabolic/endocrine	0.002	0.005
ETHE1	2	Ethylmalonic encephalopathy	AR	nervous	0.002	0.005
PLA2G6	2	Infantile neuroaxonal dystrophy	AR	nervous	0.002	0.005
CCDC39	2	Primary ciliary dyskinesia, type 14	AR	respiratory	0.002	0.005
XPA	1	Xeroderma pigmentosum, group A	AR	dermatological	0.002	0.005
XPC	1
CYP11B1	1	Congenital adrenal hyperplasia due to 11-beta-hydroxylase deficiency	AR	metabolic/endocrine	0.001	0.002
CLN3	1	Neuronal ceroid lipofuscinosis, CLN3-related	AR	nervous	0.001	0.002
SAMHD1	1	Aicardi-Goutieres syndrome	AR	nervous	0.001	0.002
SLC12A6	1	Andermann syndrome	AR	nervous	0.001	0.002
ERCC6	1	Cockayne syndrome type B	AR	multi-system	0.001	0.002
EVC	1	Ellis-van Creveld syndrome, EVC-related	AR	musculoskeletal	0.001	0.002
LOXHD1	1	Nonsyndromic hearing loss, LOXHD1-related	AR	auditory	0.001	0.002
RAG1	1	Omenn syndrome, RAG1-related	AR	immune	0.001	0.002
HEXB	1	Sandhoff disease	AR	metabolic/endocrine	0.001	0.002
ALDH3A2	1	Sjögren-Larsson syndrome	AR	nervous	0.001	0.002
SERPINA1	1	Alpha-1 antitrypsin deficiency	AR	metabolic/endocrine	0.001	0.002
CPS1	1	Carbamoylphosphate synthetase I deficiency	AR	metabolic/endocrine	0.001	0.002
DNAH5	1	Primary ciliary dyskinesia, DNAH5-related	AR	respiratory	0.001	0.002
DCLRE1C	1	Severe combined immunodeficiency with sensitivity to ionizing radiation	AR	immune	0.001	0.002
FANCA	1	Fanconi anemia group A	AR	hematological	0.001	0.002
CYP19A1	1	Aromatase deficiency	AR	metabolic/endocrine	0.001	0.002
BCKDHA	1	Maple syrup urine disease type Ia	AR	metabolic/endocrine, nervous	0.001	0.002
GBA	1	Gaucher disease	AR	metabolic/endocrine	0.001	0.002
GAMT	1	Guanidinoacetate methyltransferase deficiency	AR	metabolic/endocrine	0.001	0.002
CBS	1	Homocystinuria due to cystathionine beta-synthase deficiency	AR	metabolic/endocrine	0.001	0.002
HPS3	1	Hermansky-Pudlak syndrome 3	AR	dermatological	0.001	0.002
ACADVL	1	Very long-chain acyl-CoA dehydrogenase (VLCAD) deficiency	AR	metabolic/endocrine	0.001	0.002
MMAA	1	Methylmalonic aciduria, cblA type	AR	metabolic/endocrine	0.001	0.002
LAMA3	1	Junctional epidermolysis bullosa	AR	dermatological	0.001	0.002
ARG1	1	Arginase deficiency	AR	metabolic/endocrine	0.001	0.002
CRB1	1	Leber congenital amaurosis 8	AR	ophthalmologic	0.001	0.002
ACSF3	1	Combined malonic and methylmalonic aciduria	AR	metabolic/endocrine	0.001	0.002
GFM1	1	Combined oxidative phosphorylation deficiency, GFM1-related	AR	metabolic/endocrine	0.001	0.002
RARS2	1	Pontocerebellar hypoplasia type 6	AR	nervous	0.001	0.002
NPC2	1	Niemann-Pick disease, type C2	AR	metabolic/endocrine	0.001	0.002
HGSNAT	1	Mucopolysaccharidosis type IIIC (Sanfilippo syndrome C)	AR	metabolic/endocrine	0.001	0.002
SGSH	1	Mucopolysaccharidosis IIIA (Sanfilippo syndrome A)	AR	metabolic/endocrine	0.001	0.002
IDUA	1	Mucopolysaccharidosis, type I (Hurler syndrome)	AR	metabolic/endocrine	0.001	0.002
GNPTAB	1	Mucolipidosis III alpha/beta; Mucolipidosis II alpha/beta	AR	metabolic/endocrine	0.001	0.002
TPP1	1	Ceroid Lipofuscinosis, Neuronal	AR	nervous	0.001	0.002
SLC37A4	1	Glycogen storage disease, type Ib	AR	metabolic/endocrine	0.001	0.002
AGL	1	Glycogen storage disease type III	AR	metabolic/endocrine	0.001	0.002
ASNS	1	Asparagine synthetase deficiency	AR	metabolic/endocrine	0.001	0.002
VPS13A	1	Choreoacanthocytosis	AR	nervous	0.001	0.002
MPL	1	Congenital amegakaryocytic thrombocytopenia	AR	hematological	0.001	0.002
VSX2	1	Microphthalmia with or without coloboma	AR	nervous	0.001	0.002
ACAD9	1	Acyl-CoA dehydrogenase-9 (ACAD9) Deficiency	AR	metabolic/endocrine	0.001	0.002
F5	1	Factor V deficiency	AR	metabolic/endocrine	0.001	0.002
COL7A1	1	Dystrophic epidermolysis bullosa	AR	dermatological	0.001	0.002
AGXT	1	Primary hyperoxaluria type 1	AR	renal	0.001	0.002
SGCG	1	Limb-girdle muscular dystrophy, type 2C	AR	musculoskeletal	0.001	0.002
SGCA	1	Limb-girdle muscular dystrophy, type 2D	AR	musculoskeletal	0.001	0.002
SGCD	1	Limb-girdle muscular dystrophy, type 2F	AR	musculoskeletal	0.001	0.002

## Sheet: Table S7
Table S7 Homozygosity variants identified in our cohort of patients
ID	Gender	Gene	Carrired variants	Pathogenicity	Zygotic	Variation types	Inheritance mode	Disease
82	Female	GJB2	c.109G>A(p.Val37Ile)	P	hom	Missense	AR	Autosomal Recessive Nonsyndromic Deafness
181	Male	GJB2	c.109G>A(p.Val37Ile)	P	hom	Missense	AR	Autosomal Recessive Nonsyndromic Deafness
158	Female	UGT1A1	c.1091C>T(p.Pro364Leu)	LP	hom	Missense	AR	Crigler-Najjar Syndrome
29	Female	G6PD	c.1376G>T(p.Arg459Leu)	P	hom	Missense	XL	Glucose-6-Phosphate Dehydrogenase Deficiency
178	Female	SLC22A5	c.51C>G(p.Phe17Leu)	P	hom	Missense	AR	Primary Carnitine Deficiency

## Sheet: Table S8
Table S8 Genotype-phenotype of 14 at-risk couples
No.	Gender	Gene	Carrired variants	Variation types	Pathogenicity	Disease	Inheritance	Zygotic	Follow-up	Reasons for ECS
							mode
12	Male	ARSA	c.917C>T(p.Thr306Met)	Missense	LP	Metachromatic leukodystrophy	AR	het	PGT-assisted pregnancy, waiting for a transplant	Has Proband
	Female	ARSA	c.892G>T(p.Gly298Cys)	Missense	LP		AR	het
55	Male	SMN1	ex.7_8del(p.?)	Exon deletion	P	Spinal Muscular Atrophy	AR	het	Naturally conceived, the diagnosis of amniotic fluid indicates that it is a carrier	Has Proband
	Female	SMN1	ex.7_8del(p.?)	Exon deletion	P		AR	het
112	Male	GALC	c.2041G>A(p.Val681Met)	Missense	LP	Krabbe Disease	AR	het	couple divorced	/
	Female	GALC	c.1901T>C(p.Leu634Ser)	Missense	P		AR	het
163	Male	PAH	c.666T>G(p.Asp222Glu)	Missense	LP	Phenylalanine Hydroxylase Deficiency Disease	AR	het	Lost in follow up	/
	Female	PAH	c.721C>T(p.Arg241Cys)	Missense	P		AR	het
185	Male	SLC26A4	c.919-2A>G(p.?)	Splicing	P	Pendred Syndrome	AR	het	PGT assisted pregnancy	Has Proband
	Female	SLC26A4	c.919-2A>G(p.?)	Splicing	P		AR	het
204	Male	HBA1	αα/--SEA	Exon deletion	P	Alpha-Thalassemia	AR	het	PGT assisted pregnancy	Infertility
	Female	HBA1	αα/--SEA	Exon deletion	P		AR	het
6	Male	/	/	/	/	/	/	/	/	Recurrent miscarriage
	Female	G6PD	c.1388G>A(p.Arg463His)	Missense	P	G6PD Deficiency	X-link	het
24	Male	/	/	/	/	/	/	/	/	Recurrent miscarriage
	Female	G6PD	c.1388G>A(p.Arg463His)	Missense	P	G6PD Deficiency	X-link	het
29	Male	/	/	/	/	/	/	/	/	Infertility
	Female	G6PD	c.1376G>T(p.Arg459Leu)	Missense	P	G6PD Deficiency	X-link	hom
57	Male	/	/	/	/	/	/	/	/	/
	Female	G6PD	c.1360C>T(p.Arg454Cys)	Missense	P	G6PD Deficiency	X-link	het
110	Male	/	/	/	/	/	/	/	/	/
	Female	G6PD	c.871G>A(p.Val291Met)	Missense	P	G6PD Deficiency	X-link	het
125	Male	/	/	/	/	/	/	/	/	Spontaneous miscarriage
	Female	G6PD	c.1376G>T(p.Arg459Leu)	Missense	P	G6PD Deficiency	X-link	het
190	Male	/	/	/	/	/	/	/	/	Recurrent miscarriage
	Female	G6PD	c.392G>T(p.Gly131Val)	Missense	P	G6PD Deficiency	X-link	het
211	Male	/	/	/	/	/	/	/	/	/
	Female	G6PD	c.1376G>T/p.Arg459Leu	Missense	P	G6PD Deficiency	X-link	het

## Sheet: Table S9
Table S9 CCR and incidence rate assessment
System	Number of variants	CCR
Auditory	125	0.2568
Auditory ≥1/100	115	0.2397
Dermatological	10	0.0225
Hematological	47	0.1022
Hematological≥1/100	45	0.0981
Immune	12	0.027
Immune≥1/100	5	0.0111
Metabolic/endocrine	182	0.3366
Metabolic/endocrine ≥1/100	100	0.2005
Multi-system	12	0.0269
Musculoskeletal	20	0.0446
Musculoskeleta≥1/100	8	0.0182
Nervous	88	0.1818
Nervous≥1/100	43	0.0936
Ophthalmologic	19	0.0424
Ophthalmologic ≥1/100	11	0.0248
Renal	17	0.038
Renal≥1/100	5	0.0113
Respiratory	3	0.0068
Total	511	0.6905
